# Supplementary material for: Early Mesozoic Coexistence of Amniotes and Hepadnaviridae
Source: PLoS Genet. 2014 Dec 11;10(12):e1004559. doi: 10.1371/journal.pgen.1004559 (PMC4263362; doi:10.1371/journal.pgen.1004559)
Supplement: S1 Table — Insertion/deletion frameshifts and premature stop codons in non-avian eHBVs. (XLS) [file pgen.1004559.s006.xls]

## Sheet: Table S1
Table S1: Insertion/deletion frameshifts and premature stop codons in non-avian eHBVs.
HBV EVE	host genome	pol insertion /deletion frameshifts	pol premature stops	preC insertion /deletion frameshifts	preC premature stops	preS insertion /deletion frameshifts	preS premature stops	X-like insertion /deletion frameshifts	X-like premature stops
eTHBV	Chrysemys picta bellii	-	-	3/0	3	-	-	-	-
	Chelonia mydas	-	-	1/1	5	-	-	-	-
	Apalone spinifera	-	-	0/5	3	-	-	-	-
	Pelodiscus sp.	-	-	1/5	2	-	-	-	-
	Podocnemis expansa*	-	-	1/4	3	-	-	-	-
	Mesoclemmys dahli*	-	-	0/3	7	-	-	-	-
eCRHBV1	Crocodylus porosus	2/4	0	0/4	2	1/0	0	0/2	6
	Gavialis gangeticus	1/1	2	1/2	0	1/0	0	0/1	5
eCRHBV2	Crocodylus porosus	0/0	0	0/0	1	0/0	0	-	-
	Osteolaemus sp.*	0/1	0	0/0	1	0/0	0	-	-
eSNHBV1	Ophiophagus hannah	1/0	1	-	-	1/0	3	-	-
eSNHBV2	Ophiophagus hannah	?**	?**	?**	?**	-	-	-	-
Note that due to the overlapping organization of HBV ORFs, some of the frameshifting mutations are counted twice.
*: Sampled via locus-specific PCR and Sanger sequencing.
**: The central part of eSNHBV2 could not be aligned to DHBV, so the amount of frameshifting indels and premature stops could not be determined.
