# Supplementary material for: Early Mesozoic Coexistence of Amniotes and Hepadnaviridae
Source: PLoS Genet. 2014 Dec 11;10(12):e1004559. doi: 10.1371/journal.pgen.1004559 (PMC4263362; doi:10.1371/journal.pgen.1004559)
Supplement: S2 Table — Summary of tests for non-neutral evolution. (XLS) [file pgen.1004559.s007.xls]

## Sheet: Table S2
Table S2: Summary of tests for non-neutral evolution.
HBV EVE	species pair	ORF	codons	omega (dN/dS)	-ln likelihood H0	-ln likelihood H1	likelihood ratio	P-value (H–B adjusted)
eCRHBV1	Crocodylus porosus vs. Gavialis gangeticus	pol non-overlapping	308	0.58484	-1480.99	-1479.46	3.04427	0.810
		pol overlapping	288	0.79048	-1343.21	-1343.01	0.408132	1.000
		preC non-overlapping	206	0.66626	-962.992	-962.447	1.08976	1.000
		preC overlapping	58	NA	-	-	-	-
		preS overlapping	228	2.53177	-1065.92	-1063.87	4.09407	0.473
eCRHBV2	Crocodylus porosus vs. Osteolaemus sp.	pol non-overlapping	147	1.09221	-618.058	-618.053	0.01029	1.000
		pol overlapping	261	0.41096	-1114.89	-1113.92	1.9507	1.000
		preC non-overlapping	133	0.24624	-561.734	-560.481	2.50519	1.000
		preC overlapping	65	NA	-	-	-	-
		preS overlapping	194	1.34574	-825.825	-825.759	0.132464	1.000
eTHBV	Apalone spinifera vs. Pelodiscus sp.	preC non-overlapping	168	2.25531	-755.828	-755.164	1.32848	1.000
	Chelonia mydas vs. Chrysemys picta bellii	preC non-overlapping	175	0.6777	-860.712	-860.221	0.981268	1.000
	Mesoclemmys dahli vs. Podocnemis expansa	preC non-overlapping	163	0.90459	-962.455	-962.394	0.122072	1.000
Likelihood ratio tests were conducted comparing nested models where omega was either set to 1, or allowed to vary freely adding one additional parameter. P-values were calculated from a chi squared distribution with 1 degree of freedom. Codons were counted after exclusion of alignment gaps and 'N' nucleotides. NA: dN/dS could not be determined. H–B: Holm–Bonferroni multiple testing correction.
