# Supplementary material for: Early Mesozoic Coexistence of Amniotes and Hepadnaviridae
Source: PLoS Genet. 2014 Dec 11;10(12):e1004559. doi: 10.1371/journal.pgen.1004559 (PMC4263362; doi:10.1371/journal.pgen.1004559)
Supplement: S3 Table — Summary of overprinting analyses. (XLS) [file pgen.1004559.s008.xls]

## Sheet: Table S3
Table S3: Summary of overprinting analyses.
HBV	all non-overlapping vs. preS overlapping		all non-overlapping vs. X overlapping		preS overlapping vs. X overlapping		preC non-overlapping vs. pol non-overl.		preC non-overlapping vs. X overlapping		pol non-overlapping vs. X overlapping
	rho	p	rho	p	rho	p	rho	p	rho	p	rho	p
Human HBV (AY123041)	0.322044	0.0309758	0.0738847	0.62956	0.140499	0.357285	0.62363	4.73025e-06	0.0668657	0.662535	0.137365	0.368217
Woodchuck HBV (M90520)	0.454463	0.00220263	0.0737122	0.638527	-0.147522	0.34515	0.519313	0.000359169	-0.12432	0.427029	0.128587	0.411204
Bat HBV (NC_020881)	0.427748	0.00217123	0.0619661	0.672316	0.12139	0.406044	0.572195	1.74399e-05	0.162256	0.265334	-0.00240074	0.986938
Duck HBV (AY494851)	0.399759	0.00141366	-	-	-	-	0.705064	4.55577e-10	-	-	-	-
eZHBV_C (Neoaves)	0.591468	5.18297e-07	-	-	-	-	0.632186	7.8552e-08	-	-	-	-
eCRHBV1_cP (crocodile)	0.573208	2.08646e-06	-	-	-	-	0.618619	1.7736e-07	-	-	-	-
Non-significant codon usage correlations are highlighted in red.
