# Supplementary material for: Early Mesozoic Coexistence of Amniotes and Hepadnaviridae
Source: PLoS Genet. 2014 Dec 11;10(12):e1004559. doi: 10.1371/journal.pgen.1004559 (PMC4263362; doi:10.1371/journal.pgen.1004559)
Supplement: S4 Table — Oligonucleotide primer sequences. (XLS) [file pgen.1004559.s009.xls]

## Sheet: Table S4
Table S4: Oligonucleotide primer sequences.
HBV EVE	forward primer (5'-3')	reverse primer (5'-3')	PCR cycles	annealing Temperature	elongation Time
eCRHBV1	AGCTAAGCAAGAGGGAACAAG	GAAAAGGTGTATCGTGGAATG	35	53°C	60 s
	CCAAAGCAGAGCATTTCC	GGCTGAACTTTATTTGACAAGTC	35	53°C	60 s
eTHBV	GAGTAACGTCCATACTGTTGAAC	GAGTAACGTCCATACTGTTGAAC	35	52°C	45 s
	GCTTCTTTATTTTAAGCTCAAGC	TCTTCCCACAGGCAAACC	40	45°C	45 s
	TGGAGACTTACAGCCTATCAATAC		40	45°C	45 s
	GTCCATACTGTTGAACTTTGTG	TAATATTCTAGTATATTATAATGCCAC	40	52°C	45 s
