# Supplementary material for: Early Mesozoic Coexistence of Amniotes and Hepadnaviridae
Source: PLoS Genet. 2014 Dec 11;10(12):e1004559. doi: 10.1371/journal.pgen.1004559 (PMC4263362; doi:10.1371/journal.pgen.1004559)
Supplement: S1 Dataset — Full sequence alignments of the five non-avian eHBV insertion loci. (TXT) [file pgen.1004559.s010.txt]

Dataset S1: Full sequence alignments of the five non-avian eHBV insertion loci.

(A) eTHBV presence/absence alignment

>Chrysemys picta bellii
AAGTA-------ACATCCACACTGTTG-AACTTTATATGCTAGATATTTTGTTTCATCTTGTGATGTGATTCTTTAAAAttcagtagtgacatgac-atgatgaat------------------gttatttgtctgattctcttctatatggatcctgtcgttatgttagctttagaaaatgttaaacctgtgcctcaagatttcttccttcctattgaggaactcattcctttcactaaagaagtttgtcagaaatattgagatgaggactctcaatataaacatgtattgcatgcaaaaaaaattgtatgcctgtttatctgcgttttatatgtatggggagtatctcgggagattggctattgata-----------------------------------------------------------------------------------------------------------------------------------------------------------------------------------------------------------------------tcaaaaaagatgttaggaac------------------------------------------------------------------caactatgcagaaccctaaaaagatatcactagaggagatatatccagctataaaaatataattgacaacactgtagacttacagcctatcaatactgtggggttgtatttagccacccattcagcttctttatttaaagctcaagctattcaaacgaaattattatggtggcatgttcaatctattatttggggggagaacactattgcagaacatgtagctaggctaagaatctggcttatcgctcctacggcttacagaggagccaatattccagttattgaggctgttacaacaggagggagatgaaaaatcagtAGTGGCATAACTATGCACTAGAATATTAGCTATAGCACAAAGAGGCACAGTATGAATTATGGCCC-----TTGCCGAACAA-----TGAGCTCTGGGTG----------AATGGATCCCTATGGCTTCCTGTACCCTCGTTGAAGTAATTGAATACTACTCACCTTCGGT-AGTACAATGGAAGGGGTTTGCATGTGGGAAGG
>Chelonia mydas
GAGTA-------ACATCCCCACTGTTG-AAC-TTATATGCTAGATATTCTATTTTATCTTGTGATGTGATTCTTTAAAAtttagtagtcacgtaac---gatgaat------------------tttatttgtctgattctcttctatatggatcctgtagt--tgttagctttagaaaatgt------------tcaagatttcttccctccgattgaggaactcatttctttcactaaagaagtttgtcagaaatattgagatgaagactctcaacataaacatgtattgcaagc-aaaaaatttgtatgcctgtttatctgagttttatatgtatgcggagtatcttgggagattggctattgata-----------------------------------------------------------------------------------------------------------------------------------------------------------------------------------------------------------------------tc-aaaaagatgttaggagcgaagttttatatgtatgcggagtatcttgggagattgctcctaacatctttttgatatcaatagccaaactatgtagaaccctaaaaagatattaccagatgagatctatccagctgtcagaatataattgacaacactggagacttacagcctatcaatactgtggggttgcatttagccacccattcagcttctttttttaaagttcaggctattcaaatgaaatgattatggtggcgtgttcaatctattatttggggggaggacgctatcgcaaaacatgtagctaggctaagaatctggcgtatcgctcctacggattacagaggagccaatattcctgttgttgaggctgttacaacaggagggatatgaaaaatcagtAGTGCCATAACTATGCACTAGAATATTAGCTATAGCACAAAGAGGCACGGTATGAATGATGGCTT-----TTGCCCTACAA-----TGAGCTCTGGGTG----------AATGGACCCCTATGCCTTCATGGACTCCTGTTGAAATAATTGAACCCTACTCACCTTCTGT-AGTACAATGGAAAGGGTTTGCCTGCGGGAAGG
>Apalone spinifera
GAGTA-------ACATTCACACTGTTG-AACTTTATATGCTACATATTTCATTTTATCTTGTGAAGTGATCCTTTAAAAttcaataatgatgtaacaatgaattgt------------------attatttgtttaattctc-----tacgtatcttgtagttgcattgccctta-aaaatgttcagaatttgtcccaagatttcttccctcctatggaggagctcattccttttccttaagcagtttgtcaaaactataggaatgaggagactcaatataatcatgtattgcaagc-aaaaattttgtctgtctgtttatctgagttttacatgtatgaggagtaccttgacaaattgactgctgata-----------------------------------------------------------------------------------------------------------------------------------------------------------------------------------------------------------------------t--aaaaaggtgttaggagc------------------------------------------------------------------taactattcagaaccctatggagatatcactagaggagatagatctgtctatcaaaatataaatgataacacatgagacttaaagcctatcaatactatggggttgcatttgggcacttatttagcatctttatttaaagctcaagct-------tgaaattattattttggcttgttcaatctgtt-----------------tgtggagaaaactgccactaggctaagaatctggcttatcactcctacggtttatagaggagccaatattccagttattgaaactgttacaacaacaggtg-------------------------------------------------------------------------------------------------------------------------------------------------------------------------------------------------------------------------
>Pelodiscus sp.
GAGTA-------ACATTCACACTGTTGAAACTTTATATGCTACATATTTCATTTTATCTTGTGAAGTGATCCTTTAAAAttcagtaatgatgtaacaatgaattgtacacaaatgaacaaatgaattatttgtttaattctc-----tacgtatcttgtagttgcattgccctta-aaaatgttcagaattttccccaagatttcttccttcctatggatgagctcattccttttacttaagcagtttgtcaaaagcataggaatgaggagactcaagatagtcatgtattgcaagc-aaaaattt----tgtctgtttatctgagttttacatgtatgaggagtaccttgaaaaattgactgctgata-----------------------------------------------------------------------------------------------------------------------------------------------------------------------------------------------------------------------ta-aaaaaggtgttaggagc------------------------------------------------------------------taactattcagaaccctatggagatatcactagagaagatagatctgtctatcaaaatataaatgataacacatgagacttacagcctatcaatactatggggttgcatttgagcatttatttagcgtctttatttaaagctcaagct----------ttaaattattttggcttgttcaatctgtt-----------------tctggagaaaactgccactaggctaagaatctggcttatcactcctaaggtttatagaggagccaatatttcagttattgaaactgttacaacaacagggagatgaa-actaagtAGTGACAT-------AACTAGAATATTAACTGTATCACAA--AGGCACAGTATGAATGATGTCCT-----TTACCTTACAA-----TTAGCTCTGGGTG----------AATGGACCCGTTTGCCTTCATGGACCCCTGTTGAAGTAAATGAACCCTACTCACTTTCTGT-ACTAT---------------------GAAAGA
>Podocnemis expansa
GAGTA-------ATGTCCATACTGTTG-AACTTTGTGAGCCAGAAA-TTTGTTTTATTTTGTGATGTCAGTCTTTAAAAttcagtagtgacataatgatgaactgt------------------gttt----tctgaatttcttttgtatggagcctatagt--cattagctttagaaaatgtacaaaatttacctcaggagctcttccttcctatagaggacctcattccttttattaaagaaatttgtcagaaaaattgtcatgaggactctctaaataaacatgtatagcaaac---aaattttgtatccctgtttatcagagttttatatatatggagagtatctagggagattggctttttgcctttctctatagcatggggcatgtctcatctgctggtgaattctctctatcttaaagtccttaaatcatgatttgaggacttaaataactcaagtcataagttagaggcttattgctggagtgggtgggtgaagttctgtggcctgcattgtgcagaagtaagactagatgatcatactggtcccttctgacctcggaggctatgagtctactgattt-aaaaaaatgttagccac------------------------------------------------------------------taactatgcaga---------agatatcactagaggaggtagattggtctatsaaaatataaatgacaccactaaagatttacagtgtatcagtacttttgggttgcatttagccacttattcaacttcgttatttaaaactcaagctatgcaaatcaa---attatgatgtaatattcagcttatttattcagggrgaaatagtcttgcagaatatgtagctatgttgagaatctggcttatagctcatctgctttgcagagaag-caatgttccacttgttcaggctgttactatggaagggagttgaaaatacagtTGTGGCATTATAATATACTAGAATATTAGCTGTAACACAAAGAG---------------------------------------------------------------------------------------------------------------------------------------------------------------
>Mesoclemmys dahli
-------------------------------TTTGTG--CCAGATA-TTTGATTCATTTTGTGATGTTATTCATTAAAAttcagtaatgacgtaatgatgaattgta----------------------------------ctattttgatggatctgtagt--tgttaactctagaaaatgtactaaatttacctcaagatttcttccctcctgttgaggaactcattccttttattaaacaagtttgtcagaaatattggcatgaggactctcaaaataaacatatatcgcaacc-aaaaattttgtatgcctgtgtatctgaggtttgtatgtatggagagtatctggggagattggcaaaactga-----------------------------------------------------------------------------------------------------------------------------------------------------------------------------------------------------------------------ta-taaaaaatgttaagcgc------------------------------------------------------------------taacgatgcagaacctcaagaagatatcactagaggaggtagatcagtctgtcgaaatataaatgacaacactgaagatttacagcctatccattctgtggggctgcatttagccatgtattcagcttctttattttaagctcaagctattcagatgaaatgattatgatgacatgttcaatctattatctagggggagaatactgttgcagaatatgtagct------agaacctggtttatcactcctctggctttcagagga-ccaatgctccagttattgaggctgttaccacagtagggagatgaaaattctgtAGTGGCATTATGATGAACTAGAGTATTAGCTGCAATACAAAGAGGCACAGTAGGAATTAAAGCCC-----TTAACCTACAAGGTTCTGAGCTCTGGGTG----------AATGGA-CCCTATACCTTCATAGACCC-GGTTGAAGTAATTGAAGCCTATTTCTCTTCCAT-A-------------------------------
>Crocodylus porosus
TAGTAAAGATATATTGCTACACTGCCA-AACCCAATATGCTAGATA----ATTATTACATTTAGTGTAAATCTTT-AAA----------------------------------------------------------------------------------------------------------------------------------------------------------------------------------------------------------------------------------------------------------------------------------------------------------------------------------------------------------------------------------------------------------------------------------------------------------------------------------------------------------------------------------------------------------------------------------------------------------------------------------------------------------------------------------------------------------------------------------------------------------------------------------------------------------------------------------------------------------------------------------------------------------------------------------------------AATAACATAACCATGTATTAGCATAAAATTGGCACTAAAAAGATACAGGTTGTACACTAGGCCCTATATATTATCCTACAG-----TAAGCTGCAGATAACTGGATACTTCTAGAGCATTAGGTGCTTAGAGTTGCTTCTTTAAGTCCATGAACACTTTTCAGTTTCCATGAGTATGAATAAAAAGGTTTACCTGTTTG----
>Gavialis gangeticus
TAGTAAACA---ATTGCTACACTGCCA-AACCCAATATGCCAGATA----ATTATTACATTTTGTGTGATTCTTT-AAA----------------------------------------------------------------------------------------------------------------------------------------------------------------------------------------------------------------------------------------------------------------------------------------------------------------------------------------------------------------------------------------------------------------------------------------------------------------------------------------------------------------------------------------------------------------------------------------------------------------------------------------------------------------------------------------------------------------------------------------------------------------------------------------------------------------------------------------------------------------------------------------------------------------------------------------------AATAACATAACCATGTATTAGCATAAAATTGGAACTAAAAAGATACAGGTTGTACACTAGGCCCTATATATTATCCTACAG-----TAAGTTGCAGATAAGTGGATACTTCTAGAGCTATAGGTGCTTGGAGTTGCTTCTTTAAGTCCATAAACACTTTTCAGTTTCCATGAGTATAAGTAAAAAGGTTTGCCTGTTTG----
>Alligator mississippiensis
TAGTAAACA---ATTGCTACACTGCCA-AACCCGATATGTCAGATA----ATTATTACATTTTGTGTGATTCTTTAAAA----------------------------------------------------------------------------------------------------------------------------------------------------------------------------------------------------------------------------------------------------------------------------------------------------------------------------------------------------------------------------------------------------------------------------------------------------------------------------------------------------------------------------------------------------------------------------------------------------------------------------------------------------------------------------------------------------------------------------------------------------------------------------------------------------------------------------------------------------------------------------------------------------------------------------------------------AATAACATAACCATGCATTAGCATAAAATTGGCACTACAAAGTTACAGGTTGTACACTAGGCCCTATATATTATCTTACAG-----TAAGTTACAGATAA-------CTTCTAGAGCTATAGGTGCTTGGAGCTGCTTCTTTAAGTCCATAAACACTTTTCAGTTTCCATGAGTATAAGTGAAAAGGTTTGCCTGTTTG----

(B) eCRHBV1 presence/absence alignment

>Crocodylus porosus
ATCCTAATCTTGACAAATGTGTATGCATCTAAGAAGATGGAAGATAGTAAATGTTTGCATG---------TGTGAGTGTAAATAACCCCACCAAAAATGTTCTATTAtccaaacaaaatgaattttgtgttagattctgaatatttagaggtcttacatatacaagctgctaacctttgtaagcttagattaggatatgtggaacgcccaaaaaatcctaaatgggcagtagacgctacccctttaacgggagctgcagtacataaatcaggcagaggtcatgtcgttcacttttccaagaaatgctttcctgtggtcaaattattgccttagctactgtgtggctctatcaaccaaaggctgtactaacagacagcatgtttgttgttcatcaacgatggaacaccttatctctacctctgcagaacatggccaccaaaccttgctctggtgaacatctctattatgttccgagcaaacagaaccctgctgactcgccgtcacgtgggttacccattaatccttggccttcattctgttaccttcctctgttagcaaagcct--tatacccaaggcactacgtgctcattaagttttacctgcctctgtagtgcttgtcaggttagtaaattttacatggaatgaggtgttgtatctttaatgtactacctgtatgtgcatgccttttgacttttgctgttatggatcctgtggtcaaatgaactttggagtcagtgcaggaattgcccaatgatttctttccgccaggtgaacatttgtataagtttgtaattgattcgattggctcttatatggaagatagtaatgatcatgatgatatcatgtgtctatggcaagggagatttatgaaacgttgttatttgcagattcttggccgttgttcttttattcaaattattgagaagtacaattgatttgggatggaatcctattaataaattataaacaatctgttgagaaccgagtcaatttgtcactgcctgatttgcattttgagtggggtggagactcattacaaactcaattggagagacatatatctaagagtacagatataacccaagaaagaaactgtggggaacaggagaatcaattacattagcaggcctttccttaacggcatacattagagtgcaacaaaagaaactgtggtgtcataccaactgcgtagtctggggagataccaccattcggacttatattgccaaattacgatcttggtttctgattctgtctcaataccggggagcaaatgcctccactattgagcagattattgaacccattaagaaagccccaaacgttcaaccaggcaatacaactgctggaagagttggcagatctaccttcagaaaaagggg-aaaaagaaaacttatcgat--------acagtccgtaagttttcctctccttccccaaaaggaaggtcatttcccaagtgagggagtacatcatcaaggttccttgaagggtctttatcaaaatgatactttggaatttaatccaaaatggaaactgccagattatcaaaggaactcatattgatgaaaaagtaatttccgactatccttcgcagacatggaaatacatattccctgcacggttttggcctaagcggagtatttcctttaagcccagaaggtgtggaattactaataagtaccccattaaccaggaggaacatataaaattggttgagcgttatttatataaactatttgaagctgggatcctgtacaaaagagagtcaaggcatgtactctcatttaatgatactccttatttttgggagttacctaatttactaccagacaaacgttctgattcaatcagagtcagagatggaatgaaggggagaaggcctgatggaactgagcaatcaaatattcaagcctatgctagatacattaaggggaaaaatcaaaactcttccaaatcaaccttccccagaagatgtccaggattggatacgagaacccccatcgttttcatcaaaggttggcttcattaccgacggagaagcaaatccaagtcataaaggaaaaattgcagaacgccatgctggcagactttatgagagccaaccctgcaccagagataagagtagcagagcgactatttactctggaagaagatcaacagataagaaaggactttcaatgtcatcagcaaa-tttcccagaggctcgccaacaaaggggttggatcagcagacatttgttgcttagccctcatgagaaaactgaacctatcagaaggagacgggttcgatcaatcaaatccaacccctatatcagctctttcacttcaaaagcctctacccactatcagcggattgcaaaggaagttaaagctgaagaaaaaccaaaccacaagcctgggcgagagcgagagccacagtaccaaagaaaagatggctgtcagtacctttattcaagtactgtggtgccttctggcgtttctggcaatgtttttcttgttaacaagaattctacagacactgagagagctcgattggtggtggatttctctcagttctccagaggggaacacaaaatgcgttttcccaaatattacagccctatTATAGATAGAGCTCATTAAAAGCACAAAAGAGAAGTTACAATAAAAAGTCTATGCAGCTGAATGCAATCTGTTCTCTTTCAACCACATAAAAAATATAATTCTCAGTACCCCATG
>Gavialis gangeticus
ATCCTAATCTTGACAAATGTGTATGTATCTAGCAAGATGGAAGATAATAAATATTTGCATG---------TGTGAGTGTAAATAACCCCACCAAAAATGTTCTATTAtacaaacaaaataaattttgtgttagattcagaatatttagaggtcttacatatacaagctgctaacctttgtaagcttagattaggatatgtggaacgcccgaaaaatcctaaatgggcagtagacgctacctctttaatgggagctgcagtacataaatcaggcagaggtcatgtcgttcatttttccaagaaacgttttcctgtggtcaaattattgccttagctaccatgtggctctatcaaccaaaggctgtcctaacagacagcatgtttgttcttcatcaacgatggaacaccttatctctacctctgcagatcatggccatcaaaccttgctctggtgaacatctctattatgttcccagcaaacagaaccctgctgacttgccgtcacatgggttacccattaatccttggccttcattctgttacctccctctgttagcaaagccttatatacccaaggcactacgtgcttattaagttttacctccctctgtacagcttgtcaggttagtaaattttacgtggaatgaga---tgtatctttaatgtactacctgtatgtgcatgccttttgacttttactgttatggatcctgtggtcaaattagctttggagtcagtgcaggaattgcccaatgatttctttccgccaggtgagcaattgtataagtttgtaattgattcgattggttcttatatggaagatagtaatgatcata--gataccatgcgtctatggcaagggagatctatgaaactttgttatttgcagattcttggccgttgttcttttattcaaattatcgagaagtacagttgatttgggatggaatcctattaataaattataaacaacctgctgagaactgggtcaatttgtcaccacctgatctgcattttgagtggggtggagactcattacaaactcaattggagagacatatatctaaaagtacagatataacccaagaaagaaattgtggggaataggagaatcaattaaattagcaggcctttccttaatatcatacattagagtgcaacaaaagaaactgtggtttcataccaactgcacagtctggggagataccaccattcagacttatattgccaaattacaatcttggtttctgactccgtctcaataccggggagcaaatgcccccaatattgagcagattattgaacccattaagaaagccccaaacattcaaccaggcaatacaactgctagaagagttggcagatctacctccagaaaaaggggaaaaaagaaaacttatcaatataggaaaacagtccgtaagttttcctctccttccccaaaaggaaggtcatctcccaagtgagggagtacatcatttggattccttgaaggggctttattaaaatgatactttggaatttaatccaaagtggaaactgccaga-tatcaaaggaactcatattgataaaaaagtaatgtccgactatcctttgcggacatggaaatacatattccccgcatggttttggcctaagcggagtgtttcctttaaacccagaaggtgcagaattactaataagtaccccattaaccaggaggaacatataaaattggtcgagtgttatttagataagctatttgaagccgggatcctgtacaaaagagagtcaaagtatgtactctcatttaatgatactccttatttttgggagttacctaatttactgccagacaaatgttctgattcaagcagagtcagagatggaacaaaggggagaaggcctgatggaactgagcaatcaaatatttggtcctatgctagatgcattaaggggaagaatcaaaacccttccgaatcaaccttccccagaagatgtccaggattggatacaaaaa-ccccatcgttttcatcaatggttggcttcattaccaacggagacgcaactccaagtcataaaggaaaaattgcagaacgccatgctggcggactttatgagagccaaccctgcaccagaggtaagagtagcagagcaacaatttactctggaagaagatcaacagataagaaaggactttcaatgtcatcagcaaattttcccggaggctcgccaacaaaggggttggatcaatagacatttgttgcttagacgtcatgagaaaactgaacctatcagaaggagacaggtttgatcaatcaaatccaacccctatatcagctctttcacttcaaaagcctctacccactatcagaagattgcaaaggaagttaaagccgaagaaaaaccaaaccacaagcctgggccagagcaaggaccacagtaccaaagaaaagatggctgtcaatacctttattcaagtactgtggtgccttctggcgtttctggcagtgtttttcttgttaacaagaattctacagacactgagagagctcgattggtggtggatttctctcagttctccagaggggaacgcaaaatgcgttttcccaaatattacagccctatTATAGATAGAGCTCATTAAAAGTACAAAAGAGAAGTTACAATAAAAAGTCTATGCAACTGAATGCAATCTGTTCTCTTTCAACCGCATAAAAAATATAATTCTCAGTACACCATG
>Alligator mississippiensis
ATCCTAATCTTGACAAATGTGTATGCATCTAAGAAGATGGAAGGCAGTAAATGTTTGCATGGTAGGCATGTGTGAGTGTATATAACCCCACTAAAAATGTTCTATTAGT------------------------------------------------------------------------------------------------------------------------------------------------------------------------------------------------------------------------------------------------------------------------------------------------------------------------------------------------------------------------------------------------------------------------------------------------------------------------------------------------------------------------------------------------------------------------------------------------------------------------------------------------------------------------------------------------------------------------------------------------------------------------------------------------------------------------------------------------------------------------------------------------------------------------------------------------------------------------------------------------------------------------------------------------------------------------------------------------------------------------------------------------------------------------------------------------------------------------------------------------------------------------------------------------------------------------------------------------------------------------------------------------------------------------------------------------------------------------------------------------------------------------------------------------------------------------------------------------------------------------------------------------------------------------------------------------------------------------------------------------------------------------------------------------------------------------------------------------------------------------------------------------------------------------------------------------------------------------------------------------------------------------------------------------------------------------------------------------------------------------------------------------------------------------------------------------------------------------------------------------------------------------------------------------------------------------------------------------------------------------------------------------------------------------------------------------------------------------------------------------------------------------------------------------------------------------------------------------TCTTATAGATAGAGCTCATTAAAAGCATGAGAGAGAAGTTACAATAAAGAGTCTGTGCAGCTGAATGCAATCTGTTCTCTTTCAACCGCATAAAAAATGTAATTCTCAATACCCCATG

(C) eCRHBV2 presence/absence alignment

>Crocodylus porosus
AGCTAAGCAAGAGGGAACAAGAGTAAAGTCTCCATAAGAGACAGCAATGTGGAGCTCCACCTTGCTGCCATCTGGGCTGAATACAGGAGCatttaatctttcttgattcatggcctctatttttccaacagaattatcgctacctccaacaaaattggcaatcccagttgttagtgcagtatgctcaagcttcccaagattgggttagattggatttgcctaatttacattttgagttgcggggagattcattagagtcacagttagaaaggcatattgatagggataatcagatcacccagaagagaaaattgtggggagttggtgaaggcaatcggatggcaaggttatccctgcaacattacatcaggattcaacaaaagaaattgtggtaccacacttattgtgttgtgtggggagaaagcgcagtccaaaattatatagctaaattgagatcctggttactgactccatctcaatacaggggaactcatgcccccacaattgagcaaattactgaacccattaaggcgaccccaaaggttcagccaagcggtacaactcctcgaagagttggccgatcaacctccaggaaaggtaggggaaaaaagaaaacttaacaatatcggaaaacagtccataagttttcctctccttccccaagaagagggaagaagagcccttcacccaccaagtgaaggtttgcaccgcttgggctcgttgaaagggttatatcaaaatgatgttttggagtttaatccaaaatggaagattcctgatataactggagcccatttgagtgaaaaagtgtgccaggatttccctagtaggacatggaagtacctattccctgcaaggttttggccaaagcagagcatttcctttaagcctagggaacttggtgtcattaataagtaccctattaatgagcttgagcataaaaacctggtggaaaaatatttggataagctatttgaggctgagatcctgtacaagcgagagtcacggcatgtattatcattccacgatacaccttttccttgggagcttaatgagttactacctgacaaaacatcttgtagtaaccatgacagaagaagaacgaaaacttcagggaatggtaaaactaagccaaaagatattcggacctatgttagatgctcccacaggaaaaatagagacactaccagacaatccttcacccgaagaggtagcagagtggattcaacagcccaaccaattccatcaatggttggcttcacttcccacagaactgcaagtggaagtcataaaagaaaaaatcaagaatcaacagctagcggacttcatgagagcttatccagctccagaaattcagcaagccgagcagctgtttactgtggaagaagaccagaggataaagaaagcatttcaatgtcatcaacaaatttcgcaaaggttggcaaacaaaggggttgggcgagtagacatcaggtgcctagatatgatgaaatcactaaatctaacaaatggaagcggtcacctgatggagaacgtcaatataacccctacatcaactcccatgttgcccaagccaaccgcagcttttcttccttatgcaaggagattcaaactgagaaggaacctaacaaaaggggacccctcagaggacctcagtttcaacagaaaaatggctgtcactatttatattcaagtactctggtacctagtggcatttctgggtctgtttttcttgttaacTGCAGTGGAGTGTGGAAATTTAAAGGTGCAATGCAGAGAAAACAAAGTCAGAATTAGGCCTGGGTATTTGACTTGTCAAATAAAGTTCAGCC
>Osteolaemus sp.
-----------------------------------------------------------------TGCCATCTGGGCTGAATACAGGAGCatttaatctttcttgactcgtggcctctatttttccaacagaattatcgctacctccaacaaaactggcaatcccagttgttagtgcagtatgctcaagcttcccaagattgggttagattggatttgcctaatttacattttgagttggggggagattcattagagtcacagttagaaaggcatattgatagggataatcagatcacccaggagagaaaattgtggggagttggtgaaggcaatcggatggcaaggttatccctgcaacattacatcaggattcaacaaaagaaattgtggtaccacacttattgtgttgtgtggggagaaagcgcagtccaaaattatatagctaaattgagatcctggttactgactccatctcaatacagaggaactcatgcccccacaattgagcaaattactgaacccattaaggcgaccccaaaggttcagccaagcggtacaactcctcgaagagttggctgatcaacctccaggaaaggtaggggaaaaaagaaaacttaccaatatcggaaaacagtccgtaagttttcctctccttccccaagaagagggaagaagagcccttcacccaccaagtgaagatttgcaccgcttgggctcgttgaaagggttatatcaaaatgatgttttggagtttaatccgaaatggaa-------gatataactggagcccatttgagtgaaaaagtgtgccaggatttccctagtaggacatggaagtacctattccttgcaaggttttggccaaagcagagcgtttcctttaagcctagggaacttggtgtcactaataagtaccctattaatgagcttgagcataaaaacctggtggaaaaatatttggataagctatttgaggctgagatcctgtacaagcgagagtcacggcatgtattatcattccacgatacaccttttccttgggagcttaatgagttactacctgacaaaacatcttgtagtaaccatgacagaagaagaacgaaaacttcagggaatggtaaaactaagccaaaagacattcggacctatgttagatgctcccacaggaaaaatagggacactaccagacaatccttcacccgaagaggtagcagagtggattcaacagcccaaccgattccatcaatggttggcttcacttcccacagaactgcaagtggaagtcataaaagaaaaaatcaagaatcaacagctagcggacttcatgagagcttatccagctccagaaattcaacaagccgagcagctgtttac---tgtggaagaccagaggataaagaaagcatttcaatgtcatcaacaaatttcgcaaacgttggcaaacaaaggggttgggcgagtagacatcaggtgcctagatatgatgaaatcactaaatctaacaaatggaagcggtcacctgatggagaacgtcaatataacccctacatcaactcccatgttgcccaagccgaccgcagcttctcttccttatgcaaggagattcaaactgagaaggaacctaacaaaagaggacccctcagaggacctcagtttcaacagaaaaatggctgtcactatttttattcaagtactctggtacctagtggcatttctgggtctgtttttcttgttaacTGCAGTGGAGTGTGGAAATTTAAAGGT-----------------------------------------------------------------
>Gavialis gangeticus
AGCTAAGCAAGAGGGAACAAGAGTAAAGTCTCCATAAGAGACAGCAATGTGGATCTCCACCTTGCTGCCATCTGGGCTGAATACAGGAGC--------------------------------------------------------------------------------------------------------------------------------------------------------------------------------------------------------------------------------------------------------------------------------------------------------------------------------------------------------------------------------------------------------------------------------------------------------------------------------------------------------------------------------------------------------------------------------------------------------------------------------------------------------------------------------------------------------------------------------------------------------------------------------------------------------------------------------------------------------------------------------------------------------------------------------------------------------------------------------------------------------------------------------------------------------------------------------------------------------------------------------------------------------------------------------------------------------------------------------------------------------------------------------------------------------------------------------------------------------------------------------------------------------------------------------------------------------------------------------------------------------------------------------------------------------------------------------------------------------------------------------------------------------------------------------------------------------------TGTCTGCAGTGGAGTGTGGAAATTTAAAGGTGCAATGCAGAGAAAACAAAGTCAGAATTAGGCTTGGGTATTTGACTTGTCAAATAAAGTTCAGCC
>Alligator mississippiensis
AGCTAAGCAAGAGGGAACAAGAGTAAAGTCTCCATAAGGGACAGCAATGTGGATCTCCACCTTGCTGCCATCTGGGCTGAATACAGAAGC--------------------------------------------------------------------------------------------------------------------------------------------------------------------------------------------------------------------------------------------------------------------------------------------------------------------------------------------------------------------------------------------------------------------------------------------------------------------------------------------------------------------------------------------------------------------------------------------------------------------------------------------------------------------------------------------------------------------------------------------------------------------------------------------------------------------------------------------------------------------------------------------------------------------------------------------------------------------------------------------------------------------------------------------------------------------------------------------------------------------------------------------------------------------------------------------------------------------------------------------------------------------------------------------------------------------------------------------------------------------------------------------------------------------------------------------------------------------------------------------------------------------------------------------------------------------------------------------------------------------------------------------------------------------------------------------------------------TGTCTGCAGTGGAGTGTGGAAACTTGAAGGTGCAATGCAGAGAAAACAAAGTCAGAATTAGGCTCAGGTATTTGACTTGTCAAATAAAGCTCAGCC

(D) eSNHBV1 locus

>Ophiophagus hannah
TGTCAGAATTTGCAAATGTGACGGCAATCATTGGTAGTGAAAAACAGCATCTTGCAATCTCTAGAACAAGTTACTGGATTTTATCTAGGAGGTAGATAAaatccaaactacaaatgcctgtccagaattctccctctgaacaggtctcgcatctccttggaattctctgaggctttttatcatcttcttcatcatcctggtgtctgccacttgctttcttacgtgtatctgatgggaaacatgtttacaggtttaggaaatgtcctatggagattggtctcagccccttcaacctcactctcttcactaatgccattgtagaccacatttatcacaaatatatcatatcttgttttacttatttagatgacttcatccactctcatccaaaccctaaataccttgctgccactagccacggtagcattcagggtcttcaaacttatggaaccttgataaactatgataaatcaacacctgaaccaatacaggacattcattacattggctactaaattactgccaggATAGGAATATATATATGTATAGGTAGAGGGGTGGATTTCTACCGGTTCTGTCCGGTTCTGTAGAACCGGTAGCTGTGAAGATCAGCAGACATAGAACCGG

(E) eSNHBV2 locus

>Ophiophagus hannah
AATTGGCAGCCTTTGAATTGCCAGAATTGATTAGACCGGCAATGCAGATGGCTCATATTTCTTTCACGTTGAGAAATTGGATTATTACACAAGCCGAAGAattgtggttacatgtaaaaatgatcgtttgggatgaacaaccagttttggaatatatcactaaattgagagagtggttaggaaccccagctaaatataaaggacaaaatgtaccacttattgaggaagtctttgctcccatcaggagcccaagtgttagtgaggggaactagaagacaaagtaagagaagatccagatcttcttataaaaagacagcttatgtttctagatcctgaagatcaccatcacctggaaagagggagaagtctaagtcaaagagtcctccccccctcaaaatccaagtagacattacttgggattgttagctggattatatcagaataccgaagcaccatataatccagagtgggtgatacctgatcatacattaacacatataaaagaaaccacattgactgaaaatccctgataaaagatggaaattaatttacctggctcgattctggccacatagggttaaatataaacccctccttcagggagtgactgaaaaatacccagattataaattaagtcaccagtccaaagtcaaaaagtttctaaacctcctttatagccaggagattttgtaccacagagaaaatggccatgaattttcattttatgatgataatccttatccttgggaatggcccaacatactccaagaaGGAAGCTGATTATCGGGCGGAAGGGACGCTCAACATATTAAGAAAAATTTATCGGTGGTTTCAACCTCGACCAGAAGGAGAGTCCCGTCAACAATTGAAA
