# Supplementary material for: Early Mesozoic Coexistence of Amniotes and Hepadnaviridae
Source: PLoS Genet. 2014 Dec 11;10(12):e1004559. doi: 10.1371/journal.pgen.1004559 (PMC4263362; doi:10.1371/journal.pgen.1004559)
Supplement: S2 Dataset — Reconstructed gene and protein sequences of a near-complete crocodilian eHBV genome. (TXT) [file pgen.1004559.s011.txt]

Dataset S2: Reconstructed gene and protein sequences of a near-complete crocodilian eHBV genome.

>eCRHBV1_pol_gavGan
ATGCCCCCAATATTGAGCAGATTATTGAACCCATTAAGAAAGCCCCAAACATTCAACCAGGCAATACAACTGCTAGAAGAGTTGGCAGATCTACCTCCAGAAAAAGGGGAAAAAAGAAAACTTATCAATATAGGAAAACAGTCCGTAAGTTTTCCTCTCCTTCCCCAAAAGGAAGGTCATCTCCCAAGTGAGGGAGTACATCATTTGGATTCCTTGAAGGGGCTTTATNNNAATGATACTTTGGAATTTAATCCAAAGTGGAAACTGCCAGATATCAAAGGAACTCATATTGATAAAAAAGTAATGTCCGACTATCCTTTGCGGACATGGAAATACATATTCCCCGCATGGTTTTGGCCTAAGCGGAGTGTTTCCTTTAAACCCAGAAGGTGCAGAATTACTAATAAGTACCCCATTAACCAGGAGGAACATATAAAATTGGTCGAGTGTTATTTAGATAAGCTATTTGAAGCCGGGATCCTGTACAAAAGAGAGTCAAAGTATGTACTCTCATTTAATGATACTCCTTATTTTTGGGAGTTACCTAATTTACTGCCAGACAAATGTTCTGATTCAAGCAGAGTCAGAGATGGAACAAAGGGGAGAAGGCCTGATGGAACTGAGCAATCAAATATTTGGTCCTATGCTAGATGCATTAAGGGGAAGAATCAAAACCCTTCCGAATCAACCTTCCCCAGAAGATGTCCAGGATTGGATACAAAAACCCCATCGTTTTCATCAATGGTTGGCTTCATTACCAACGGAGACGCAACTCCAAGTCATAAAGGAAAAATTGCAGAACGCCATGCTGGCGGACTTTATGAGAGCCAACCCTGCACCAGAGGTAAGAGTAGCAGAGCAACAATTTACTCTGGAAGAAGATCAACAGATAAGAAAGGACTTTCAATGTCATCAGCAAATTTCCCGGAGGCTCGCCAACAAAGGGGTTGGATCAATAGACATTTGTTGCTTAGACGTCATGAGAAAACTGAACCTATCAGAAGGAGACAGGTTNNNTCAATCAAATCCAACCCCTATATCAGCTCTTTCACTTCAAAAGCCTCTACCCACTATCAGAAGATTGCAAAGGAAGTTAAAGCCGAAGAAAAACCAAACCACAAGCCTGGGCCAGAGCAAGGACCACAGTACCAAAGAAAAGATGGCTGTCAATACCTTTATTCAAGTACTGTGGTGCCTTCTGGCGTTTCTGGCAGTGTTTTTCTTGTTAACAAGAATTCTACAGACACTGAGAGAGCTCGATTGGTGGTGGATTTCTCTCAGTTCTCCAGAGGGGAACGCAAAATGCGTTTTCCCAAATATTACAGCCCTATNNNNNNNNNNNNTACAAACAAAATAAATTTTGTGTTAGATTCAGAATATTTAGAGGTCTTACATATACAAGCTGCTAACCTTTGTAAGCTTAGATTAGGATATGTGGAACGCCCGAAAAATCCTAAATGGGCAGTAGACGCTACCTCTTTAATGGGAGCTGCAGTACATAAATCAGGCAGAGGTCATGTCGTTCATTTTTCCAAGAAACGTTTTCCTGTGGTCAAATTATTGCCTNTAGCTACCATGTGGCTCTATCAACCAAAGGCTGTCCTAACAGACAGCATGTTTGTTCTTCATCAACGATGGAACACCTTATCTCTACCTCTGCAGATCATGGCCATCAAACCTTGCTCTGGTGAACATCTCTATTATGTTCCCAGCAAACAGAACCCTGCTGACTTGCCGTCACATGGGTTACCCATTAATCCTTGGCCTTCATTCTGTTACCTCCCTCTGTTAGCAAAGCCTTATATACCCAAGGCACTACGTGCTTATTAA
>eCRHBV1_pol_croPor
ATGCCTCCACTATTGAGCAGATTATTGAACCCATTAAGAAAGCCCCAAACGTTCAACCAGGCAATACAACTGCTGGAAGAGTTGGCAGATCTACCTTCAGAAAAAGGGGNAAAAAGAAAACTTATCGATANNCAGTCCGTAAGTTTTCCTCTCCTTCCCCAAAAGGAAGGTCATTTCCCAAGTGAGGGAGTACATCATCAAGGTTCCTTGAAGGGTCTTTATCAAAATGATACTTTGGAATTTAATCCAAAATGGAAACTGCCAGATATCAAAGGAACTCATATTGATGAAAAAGTAATTTCCGACTATCCTTCGCAGACATGGAAATACATATTCCCTGCACGGTTTTGGCCTAAGCGGAGTATTTCCTTTAAGCCCAGAAGGTGTGGAATTACTAATAAGTACCCCATTAACCAGGAGGAACATATAAAATTGGTTGAGCGTTATTTATATAAACTATTTGAAGCTGGGATCCTGTACAAAAGAGAGTCAAGGCATGTACTCTCATTTAATGATACTCCTTATTTTTGGGAGTTACCTAATTTACTACCAGACAAACGTTCTGATTCAATCAGAGTCAGAGATGGAATGAAGGGGAGAAGGCCTGATGGAACTGAGCAATCAAATATTCAAGCCTATGCTAGATACATTAAGGGGAAAAATCAAAACTCTTCCAAATCAACCTTCCCCAGAAGATGTCCAGGATTGGATACGAGAACCCCATCGTTTTCATCAAAGGTTGGCTTCATTACCGACGGAGAAGCAAATCCAAGTCATAAAGGAAAAATTGCAGAACGCCATGCTGGCAGACTTTATGAGAGCCAACCCTGCACCAGAGATAAGAGTAGCAGAGCGACTATTTACTCTGGAAGAAGATCAACAGATAAGAAAGGACTTTCAATGTCATCAGCAAATTTCCCAGAGGCTCGCCAACAAAGGGGTTGGATCAGCAGACATTTGTTGCTTAGCCCTCATGAGAAAACTGAACCTATCAGAAGGAGACGGGTTCGATCAATCAAATCCAACCCCTATATCAGCTCTTTCACTTCAAAAGCCTCTACCCACTATCAGCGGATTGCAAAGGAAGTTAAAGCTGAAGAAAAACCAAACCACAAGCCTGGGCGAGAGCGAGAGCCACAGTACCAAAGAAAAGATGGCTGTCAGTACCTTTATTCAAGTACTGTGGTGCCTTCTGGCGTTTCTGGCAATGTTTTTCTTGTTAACAAGAATTCTACAGACACTGAGAGAGCTCGATTGGTGGTGGATTTCTCTCAGTTCTCCAGAGGGGAACACAAAATGCGTTTTCCCAAATATTACAGCCCTATNNNNNNNNNNNNTCCAAACAAAATGAATTTTGTGTTAGATTCTGAATATTTAGAGGTCTTACATATACAAGCTGCTAACCTTTGTAAGCTTAGATTAGGATATGTGGAACGCCCAAAAAATCCTAAATGGGCAGTAGACGCTACCCCTTTAACGGGAGCTGCAGTACATAAATCAGGCAGAGGTCATGTCGTTCACTTTTCCAAGAAATGCTTTCCTGTGGTCAAATTATTGCCTNTAGCTACTGTGTGGCTCTATCAACCAAAGGCTGTACTAACAGACAGCATGTTTGTTGTTCATCAACGATGGAACACCTTATCTCTACCTCTGCAGAACATGGCCACCAAACCTTGCTCTGGTGAACATCTCTATTATGTTCCGAGCAAACAGAACCCTGCTGACTCGCCGTCACGTGGGTTACCCATTAATCCTTGGCCTTCATTCTGTTACCTTCCTCTGTTAGCAAAGCCTNNTATACCCAAGGCACTACGTGCTCATTAA
>eCRHBV1_preS_gavGan
ATGCTAGATGCATTAAGGGGAAGAATCAAAACCCTTCCGAATCAACCTTCCCCAGAAGATGTCCAGGATTGGATACAAAAACCCCATCGTTTTCATCAATGGTTGGCTTCATTACCAACGGAGACGCAACTCCAAGTCATAAAGGAAAAATTGCAGAACGCCATGCTGGCGGACTTTATGAGAGCCAACCCTGCACCAGAGGTAAGAGTAGCAGAGCAACAATTTACTCTGGAAGAAGATCAACAGATAAGAAAGGACTTTCAATGTCATCAGCAAATTTCCCGGAGGCTCGCCAACAAAGGGGTTGGATCAATAGACATTTGTTGCTTAGACGTCATGAGAAAACTGAACCTATCAGAAGGAGACAGGTTTGATCAATCAAATCCAACCCCTATATCAGCTCTTTCACTTCAAAAGCCTCTACCCACTATCAGAAGATTGCAAAGGAAGTTAAAGCCGAAGAAAAACCAAACCACAAGCCTGGGCCAGAGCAAGGACCACAGTACCAAAGAAAAGATGGCTGTCAATACCTTTATTCAAGTACTGTGGTGCCTTCTGGCGTTTCTGGCAGTGTTTTTCTTGTTAACAAGAATTCTACAGACACTGAGAGAGCTCGATTGGTGGTGGATTTCTCTCAGTTCTCCAGAGGGGAACGCAAAATGCGTTTTCCCAAATATTACAGCCCTATNNNNNNNNNN
>eCRHBV1_preS_croPor
ATGCTAGATACATTAAGGGGAAAAATCAAAACTCTTCCAAATCAACCTTCCCCAGAAGATGTCCAGGATTGGATACGAGAACCCCATCGTTTTCATCAAAGGTTGGCTTCATTACCGACGGAGAAGCAAATCCAAGTCATAAAGGAAAAATTGCAGAACGCCATGCTGGCAGACTTTATGAGAGCCAACCCTGCACCAGAGATAAGAGTAGCAGAGCGACTATTTACTCTGGAAGAAGATCAACAGATAAGAAAGGACTTTCAATGTCATCAGCAAATTTCCCAGAGGCTCGCCAACAAAGGGGTTGGATCAGCAGACATTTGTTGCTTAGCCCTCATGAGAAAACTGAACCTATCAGAAGGAGACGGGTTCGATCAATCAAATCCAACCCCTATATCAGCTCTTTCACTTCAAAAGCCTCTACCCACTATCAGCGGATTGCAAAGGAAGTTAAAGCTGAAGAAAAACCAAACCACAAGCCTGGGCGAGAGCGAGAGCCACAGTACCAAAGAAAAGATGGCTGTCAGTACCTTTATTCAAGTACTGTGGTGCCTTCTGGCGTTTCTGGCAATGTTTTTCTTGTTAACAAGAATTCTACAGACACTGAGAGAGCTCGATTGGTGGTGGATTTCTCTCAGTTCTCCAGAGGGGAACACAAAATGCGTTTTCCCAAATATTACAGCCCTATNNNNNNNNNN
>eCRHBV1_preC_gavGan
ACGTGCTTATTAAGTTTTACCTCCCTCTGTACAGCTTGTCAGGTTAGTAANATTTTACGTGGAATGAGATGTATCTTTAATGTACTACCTGTATGTGCATGCCTTTTGACTTTTACTGTTATGGATCCTGTGGTCAAATTAGCTTTGGAGTCAGTGCAGGAATTGCCCAATGATTTCTTTCCGCCAGGTGAGCAATTGTATAAGTTTGTAATTGATTCGATTGGTTCTTATATGGAAGATAGTAATGATCATAGATACCATGCGTCTATGGCAAGGGAGATCTATGAAACTTTGTTATTTGCAGATTCTTGGCCGTTGTTCTTTTATTCAAATTATCGAGAAGTACAGTTGATTTGGGATGGAATCCTATTAATAAATTATAAACAACCTGCTGAGAACTGGGTCAATTTGTCACCACCTGATCTGCATTTTGAGTGGGGTGGAGACTCATTACAAACTCAATTGGAGAGACATATATCTAAAAGTACAGATATAACCCAAGAAAGNAAATTGTGGGGAATAGGAGAATCAATTAAATTAGCAGGCCTTTCCTTAATATCATACATTAGAGTGCAACAAAAGAAACTGTGGTTTCATACCAACTGCACAGTCTGGGGAGATACCACCATTCAGACTTATATTGCCAAATTACAATCTTGGTTTCTGACTCCGTCTCAATACCGGGGAGCAAATGCCCCCAATATTGAGCAGATTATTGAACCCATTAAGAAAGCCCCAAACATTCAACCAGGCAATACAACTGCTAGAAGAGTTGGCAGATCTACCTCCAGAAAAAGGGGAAAAAAGAAAACTTATCAATATAGGAAAACAGTCCGTAAGTTTTCCTCTCCTTCCCCAAAAGGAAGGTCATCTCCCAAGTGA
>eCRHBV1_preC_croPor
ACGTGCTCATTAAGTTTTACCTGCCTCTGTAGTGCTTGTCAGGTTAGTAANATTTTACATGGAATGAGGTGTTGTATCTTTAATGTACTACCTGTATGTGCATGCCTTTTGACTTTTGCTGTTATGGATCCTGTGGTCAAANNNACTTTGGAGTCAGTGCAGGAATTGCCCAATGATTTCTTTCCGCCAGGTGAACATTTGTATAAGTTTGTAATTGATTCGATTGGCTCTTATATGGAAGATAGTAATGATCATGGATATCATGTGTCTATGGCAAGGGAGATTTATGAAACGTTGTTATTTGCAGATTCTTGGCCGTTGTTCTTTTATTCAAATTATNNNGAAGTACAATTGATTTGGGATGGAATCCTATTAATAAATTATAAACAATCTGTTGAGAACCGAGTCAATTTGTCACTGCCTGATTTGCATTTTGAGTGGGGTGGAGACTCATTACAAACTCAATTGGAGAGACATATATCTAAGAGTACAGATATAACCCAAGAAAGNAAACTGTGGGGAACAGGAGAATCAATTACATTAGCAGGCCTTTCCTTAACGGCATACATTAGAGTGCAACAAAAGAAACTGTGGTGTCATACCAACTGCGTAGTCTGGGGAGATACCACCATTCGGACTTATATTGCCAAATTACGATCTTGGTTTCTGATTCTGTCTCAATACCGGGGAGCAAATGCCTCCACTATTGAGCAGATTATTGAACCCATTAAGAAAGCCCCAAACGTTCAACCAGGCAATACAACTGCTGGAAGAGTTGGCAGATCTACCTTCAGAAAAAGGGGNAAAAAGAAAACTTATCGATNNACAGTCCGTAAGTTTTCCTCTCCTTCCCCAAAAGGAAGGTCATTTCCCAAGTGA
>eCRHBV1_Pol_gavGan
MPPILSRLLNPLRKPQTFNQAIQLLEELADLPPEKGEKRKLINIGKQSVSFPLLPQKEGHLPSEGVHHLDSLKGLYXNDTLEFNPKWKLPDIKGTHIDKKVMSDYPLRTWKYIFPAWFWPKRSVSFKPRRCRITNKYPINQEEHIKLVECYLDKLFEAGILYKRESKYVLSFNDTPYFWELPNLLPDKCSDSSRVRDGTKGRRPDGTEQSNIWSYARCIKGKNQNPSESTFPRRCPGLDTKTPSFSSMVGFITNGDATPSHKGKIAERHAGGLYESQPCTRGKSSRATIYSGRRSTDKKGLSMSSANFPEARQQRGWINRHLLLRRHEKTEPIRRRQVXSIKSNPYISSFTSKASTHYQKIAKEVKAEEKPNHKPGPEQGPQYQRKDGCQYLYSSTVVPSGVSGSVFLVNKNSTDTERARLVVDFSQFSRGERKMRFPKYYSPXXXXXTNKINFVLDSEYLEVLHIQAANLCKLRLGYVERPKNPKWAVDATSLMGAAVHKSGRGHVVHFSKKRFPVVKLLPXATMWLYQPKAVLTDSMFVLHQRWNTLSLPLQIMAIKPCSGEHLYYVPSKQNPADLPSHGLPINPWPSFCYLPLLAKPYIPKALRAY*
>eCRHBV1_Pol_croPor
MPPLLSRLLNPLRKPQTFNQAIQLLEELADLPSEKGXKRKLIDXQSVSFPLLPQKEGHFPSEGVHHQGSLKGLYQNDTLEFNPKWKLPDIKGTHIDEKVISDYPSQTWKYIFPARFWPKRSISFKPRRCGITNKYPINQEEHIKLVERYLYKLFEAGILYKRESRHVLSFNDTPYFWELPNLLPDKRSDSIRVRDGMKGRRPDGTEQSNIQAYARYIKGKNQNSSKSTFPRRCPGLDTRTPSFSSKVGFITDGEANPSHKGKIAERHAGRLYESQPCTRDKSSRATIYSGRRSTDKKGLSMSSANFPEARQQRGWISRHLLLSPHEKTEPIRRRRVRSIKSNPYISSFTSKASTHYQRIAKEVKAEEKPNHKPGREREPQYQRKDGCQYLYSSTVVPSGVSGNVFLVNKNSTDTERARLVVDFSQFSRGEHKMRFPKYYSPXXXXXPNKMNFVLDSEYLEVLHIQAANLCKLRLGYVERPKNPKWAVDATPLTGAAVHKSGRGHVVHFSKKCFPVVKLLPXATVWLYQPKAVLTDSMFVVHQRWNTLSLPLQNMATKPCSGEHLYYVPSKQNPADSPSRGLPINPWPSFCYLPLLAKPXIPKALRAH*
>eCRHBV1_PreS_gavGan
MLDALRGRIKTLPNQPSPEDVQDWIQKPHRFHQWLASLPTETQLQVIKEKLQNAMLADFMRANPAPEVRVAEQQFTLEEDQQIRKDFQCHQQISRRLANKGVGSIDICCLDVMRKLNLSEGDRFDQSNPTPISALSLQKPLPTIRRLQRKLKPKKNQTTSLGQSKDHSTKEKMAVNTFIQVLWCLLAFLAVFFLLTRILQTLRELDWWWISLSSPEGNAKCVFPNITALXXXX
>eCRHBV1_PreS_croPor
MLDTLRGKIKTLPNQPSPEDVQDWIREPHRFHQRLASLPTEKQIQVIKEKLQNAMLADFMRANPAPEIRVAERLFTLEEDQQIRKDFQCHQQISQRLANKGVGSADICCLALMRKLNLSEGDGFDQSNPTPISALSLQKPLPTISGLQRKLKLKKNQTTSLGESESHSTKEKMAVSTFIQVLWCLLAFLAMFFLLTRILQTLRELDWWWISLSSPEGNTKCVFPNITALXXXX
>eCRHBV1_PreC_gavGan
TCLLSFTSLCTACQVSXILRGMRCIFNVLPVCACLLTFTVMDPVVKLALESVQELPNDFFPPGEQLYKFVIDSIGSYMEDSNDHRYHASMAREIYETLLFADSWPLFFYSNYREVQLIWDGILLINYKQPAENWVNLSPPDLHFEWGGDSLQTQLERHISKSTDITQEXKLWGIGESIKLAGLSLISYIRVQQKKLWFHTNCTVWGDTTIQTYIAKLQSWFLTPSQYRGANAPNIEQIIEPIKKAPNIQPGNTTARRVGRSTSRKRGKKKTYQYRKTVRKFSSPSPKGRSSPK*
>eCRHBV1_PreC_croPor
TCSLSFTCLCSACQVSXILHGMRCCIFNVLPVCACLLTFAVMDPVVKXTLESVQELPNDFFPPGEHLYKFVIDSIGSYMEDSNDHGYHVSMAREIYETLLFADSWPLFFYSNYXEVQLIWDGILLINYKQSVENRVNLSLPDLHFEWGGDSLQTQLERHISKSTDITQEXKLWGTGESITLAGLSLTAYIRVQQKKLWCHTNCVVWGDTTIRTYIAKLRSWFLILSQYRGANASTIEQIIEPIKKAPNVQPGNTTAGRVGRSTFRKRXKKKTYRXTVRKFSSPSPKGRSFPK*
