# Supplementary material for: Early Mesozoic Coexistence of Amniotes and Hepadnaviridae
Source: PLoS Genet. 2014 Dec 11;10(12):e1004559. doi: 10.1371/journal.pgen.1004559 (PMC4263362; doi:10.1371/journal.pgen.1004559)
Supplement: S3 Dataset — Pol sequence alignment used for phylogenetic analyses of Fig. 3B. (TXT) [file pgen.1004559.s012.txt]

Dataset S3: Pol sequence alignment used for phylogenetic analyses of Figure 3B .

>eCRHBV1_Gavialis_gangeticus
MPPILSRLLNPLRKPQTFNQAIQLLEELADLPPEK---GEKRK----------------------------LINIGKQSV-SFPL------LPQKEG----HLPSEGVHHLDSLKGLYXNDTLEFNPKWKLPDIKGTHIDKKVMSDY----------PLRTWKYIFPAWFWPKRSVSFKPRRCRITN-KYPINQEEHIKLVECYLDKLFEAGILYKRESKYVLSFNDTPYFWELP----NLLPDKCSDSSR-----VRDGTKG-----------------------RRPDGTEQSNIWSYARCIKGKNQKDGCQYLYSSTVVPSGVSGSVFLV--NKNS-TDTE--RARLVVDFSQFSRGERK------------MRF--PKYYSPXXXX--------------------------------------------------------------------------------------------------------------------------------------------------------------------------------------------------------------------------------------------------------------------------------------------------------------------------------------X-----------KINFVLDSEYLEVLHIQAANLCKLRLGYVERPKNPKWAVDATSLMGAA-VHKSGRGHVVHFSKKRFP-VVKLLPXATMWLYQ-PKAVLTDSMFVLHQRWNTLSLPLQIMAIKPCSGEHLYYVPSKQNPADLPSHGLPINPWPSFCYLPLLA--------------KPYIPKALRAY-------------
>eCRHBV1_Crocodylus_porosus
MPPLLSRLLNPLRKPQTFNQAIQLLEELADLPSEK---GXKRK----------------------------LID--XQSV-SFPL------LPQKEG----HFPSEGVHHQGSLKGLYQNDTLEFNPKWKLPDIKGTHIDEKVISDY----------PSQTWKYIFPARFWPKRSISFKPRRCGITN-KYPINQEEHIKLVERYLYKLFEAGILYKRESRHVLSFNDTPYFWELP----NLLPDKRSDSIR-----VRDGMKG-----------------------RRPDGTEQSNIQAYARYIKGKNQKDGCQYLYSSTVVPSGVSGNVFLV--NKNS-TDTE--RARLVVDFSQFSRGEHK------------MRF--PKYYSPXXXX--------------------------------------------------------------------------------------------------------------------------------------------------------------------------------------------------------------------------------------------------------------------------------------------------------------------------------------X-----------KMNFVLDSEYLEVLHIQAANLCKLRLGYVERPKNPKWAVDATPLTGAA-VHKSGRGHVVHFSKKCFP-VVKLLPXATVWLYQ-PKAVLTDSMFVVHQRWNTLSLPLQNMATKPCSGEHLYYVPSKQNPADSPSRGLPINPWPSFCYLPLLA--------------KPXIPKALRAH-------------
>eCRHBV2_Crocodylus_porosus
MPPQLSKLLNPLRRPQRFSQAVQLLEELADQPPGK--VGEKRK----------------------------LNNIGKQSI-SFPL------LPQEEGRRALHPPSEGLHRLGSLKGLYQNDVLEFNPKWKIPDITGAHLSEKVCQDF----------PSRTWKYLFPARFWPKQSISFKPRELGVIN-KYPINELEHKNLVEKYLDKLFEAEILYKRESRHVLSFHDTPFPWELN----ELLPDKTSCSNH-----DRRRTKT-----------------------SGNGKTKPKDIRTYVRCSHRKNRKNGCHYLYSSTLVPSGISGSVFLX--------------------------------------------------------------------------------------------------------------------------------------------------------------------------------------------------------------------------------------------------------------------------------------------------------------------------------------------------------------------------------------------------------------------------------------------------------------------------------------------------------------------------------------------------------------------------------------------------------
>eZHBV_C_hypothetical_ancestral_sequence_(Neoaves)
MPQPLKQSLHQSEWHLKAQTKLMQLEEELDQQLEG--ELCTPGQYMG-----------L-----HDLVWAPMNHIMDQVSPEPPHPIEHNLLPKT-------IK--VKHTLGKLKGLYSNHISDFNINWQISDLTETNFSLELIKET----------PARTWKYLTLAKFWPK-GISYYPVESGVKVNKYPGFEMEHLLLTKLYLKKLFKAGILYRRESKHCVSFRGKFFQWEQQ----FLVSRPHGXQGE-----SSSTI-------------------------------XTXGCRTYFTKNGSNNAEEDVRYIRPNTPCPNRITGWVFLV--DKNP-XNTK--EAQLVVDFSQFSKGRHA------------MCF--PKYWAPSHRA--LA--QILP-MDMPM-ISLDVSQAFYHLPLNPASAMQLAV-------SDGKLVYY--------------------------------------------------------FQKAPMIXGLSPFLLHLFSTALAAELSCHW-N----------------IWTFAYRDDFLLCHTSS-RYLNS-XHSVCCFLESFGVRI----NFDKRT--PS--PV-EE-----IKFLGLKFTRTDMMIPDE------KWIESKQVIKQIDCNKCYDF-------------KI----LQRLIGHVNFVIPFTT--------YSNHVLQPLYAAVIN-----------KKDFQFSVPYKALLYKMCCQGVKWKLQPKDSVPVPKLVTDGMLEVGAI-SHIIGGLSSFHFAGPRPIHIQELLMALVAVSLIKPRSLICDSTFVCRQKFSSLPWRFALWARQILSQVKVYWTPSKFNPADGPTHGRLSD-WTAYTCTLLRK--------------PLKLPXXXXXX-------------
>eBHBV1_Melopsittacus_undulatus
MPQPLKQALGLFGWQEQAKKVLKELENLVDLSSEE--EKIKLQLVMGEKDLNPALDDLLLRGGDPINVWAPLAHFLACLGEDPPI------PGGK-------GE--GLQKLGTLSGLYHMAGCEFNPDWKIPDTAETHISENIGEEI----------PSRNWKYLLPAKFWPK-GVSYVPKHMGIKN-KYPEHMQRHTAIVKLYLEKLFDHGILYRRESKHVISFKGKPYSWESK----YLVNQHH----------GTRTLNG-----------------------R----YESRRGRIAPTTNTRKINXEDVLYIRTNTTFPNWVTGWVFLV--DKNS-XDTE--KARLVADFSQFSRGTNK------------VSF--PKYWCPNLTT--LR--RILP-LGMPR-ISLDVSQAFYHLPLNPASGSRLAI-------SDGERVYY--------------------------------------------------------FRKAAMGVGISPFFLHLFSTALAAEISSRF-N----------------IWAFAYMDDFLLCHPNS-CYLNTVSHSVCRFLEELGVTI----NVDKST--PS--PT-RD-----INFLGYHIIEDYLQIPET------MWDKLRTVIEKIKIGEQYDF-------------KI----VQRFVGHLNWVLPFTR--------GCVELLLSMYQAITA-----------KQNFSFSKTYKYVLYKVTMGVCRLVLDPHAPRPLPRVATDAMLTHGAI-FHINGGCAVFTFSKQYPIHIQESLVVLLCRLMLHPICILTDSTFVLHKRFGSLPWRFAILCEQCLKGTPLYFVPSKYNPADGPTRGLPPD-WTTVPYTPLLK--------------PLKVPLRLCGR-------------
>eBHBV2_Melopsittacus_undulatus
MPQPLKRSLDQFGWQEQAHKVLRKIENLVDSSSEE--EKLKLLLLTGEKDLNPVLDDLLLRGRDPINVRAPLAHLLARLGEDPPL------PGGN-------AE--GLHKLGTLAGLYHISGCEFNPDWKIPDITETHISENTGDEI----------SSRNWKYLLPAKFWPK-GISYFPKSMGIKD-KYQEYRDCHQHIVRLYLEKLFVHGILYRRESKHVISFKGKPYSWESK----YLVNQHH----------GTRTLSG-----------------------R----RKSRRGRIAFTSNGREVAXENFFYIQPNTTFPNRVTGQVFLV--DKNS-RDTE--KARFVVDFSQFSRGPHK------------VSF--XKYWCPNLMA--LR--RILP-LGMSR-ISLDVSQAFYHLPLNPASGSWLPI-------SDRERVYC--------------------------------------------------------FRKAAMGVGISPFLLHLFSTALAAEISHRF-N----------------IWAFAYMDDFLLCHPNS-RYLXTVSHSVCCFLEELGVTI----NVDKYT--PS--PT-RD-----IQFLGYHIVDDYLEIPNS------TWDKLRTVIKNIIIGQQYDF-------------KI----IQRFVGHLNWVLPFTR--------GCIEMFQPMYQAISA-----------KQNFTFSKTFKYLLYKLTMGVRRLVLDPRDPRPLPRIATDATLTHGAI-SHITGGCAMFEFSKQRHIHIQELIMVILCKLIIKPKCILTDSTFVLHKHFGSLPWRFAILXKQVLQGTSLYFVPSKYNPADGPTRGLPPD-WTAVPYTPLLK--------------PLKIPLRLCGR-------------
>AJ441111_Crane_hepatitis_B_virus_preS/S_gene_for_preS/surface_protein_and_pol_gene_for_polymerase,_isolate_CCHBV_1
MPQPLKQSLDQSKWLKEAEIKLRELENLVDSNLGE--EELKPQLSMGEDVQSPGIREPL-----HPNVRAPLSHVLLGTTTDLPR------LGNR-------LP--ARHKLGKLTGLYQMKGCTFNPHWKVPDISDTHFDTQIVNEC----------PSRNWKYLTPAKFWPK-SISYFPVHAGVKP-KYPDDVKSHESIVGKYLIKLFEAGILYKRVSKHLVTFKGKSYQWEQQ----YLVNQPADLHGA-----TSSKING-----------------------C----QKSGRRRTSPTTTSRKNDEENVFYLRGNTSWPNRITGRLFLV--DKNS-RNTE--EARLVVDFSQFSKGKNA------------MHF--PRYWSPNLST--LR--RILP-VGMPR-ISLDLSQAFYHLPLNPASSSRLAV-------SDGQHVYY--------------------------------------------------------FRKAPMGVGLSPFLLHLFTTALGTEISRRF-N----------------VWTFTYMDDFLLCHPNA-RHLNAISHAVCTFLQELGIRI----NFDKMT--PS--PV-SE-----IRFLGYIIDEQFMKIEES------RWIELRQVIKKIQIGQWYDW-------------KC----IQRFVGHLNFVLPFTK--------GNIEMFKPMYAAITN-----------QVNFSFSSAYRTLLYKLTMGVCKLRLKPKASVPLPRVATDATPTHGAI-SHITGGSAVFTFSKGRDIHVQELLMTCLAKLMIKPRCLLSDSTFVCHKRYQTLPWHFAMFAKQLLKNIQLYFVPSKYNPADGPSRHKPPD-WTALTYTPLSK--------------AIYIPHRLCGP-------------
>X12798_Duck_hepatitis_virus_B_genome
MPRPLKQSLDQSRWLREAEKQLRVLENLVDSNLEE--EKLKPQLSMGEDVQSPGEGEPL-----HPNVRAPLSHVVRAATIDLPR------LGNK-------LP--ARHHLGKLSGLYQMKGCTFNPEWKVPDISDTHFNLDVVNEC----------PSRNWKYLTPAKFWPK-SISYFPVQVGVKP-KYPDNVMQHESIVGKYLTRLYEAGILYKRISKHLVTFKGQPYNWEQQ----HLVNQHHIYDGA-----TSSKING-----------------------R----QTDRRRRNIVESTSRKNDEENVWYLRGNTSWPNRITGKLFLV--DKNS-RNTE--EARLVVDFSQFSKGKNA------------MRF--PRYWSPNLST--LR--RILP-VGMPR-ISLDLSQAFYHLPLNPASSSRLAV-------SDGQRVYY--------------------------------------------------------FRKAPMGVGLSPFLLHLFTTALGSEISRRF-N----------------VWTFTYMDDFLLCHPNA-RHLNAISHAVCSFLQELGIRI----NFDKTT--PS--PV-NE-----IRFLGYQIDENFMKIEES------RWKELRTVIKKIKVGEWYDW-------------KC----IQRFVGHLNFVLPFTK--------GNIEMLKPMYAAITN-----------QVNFSFSSSYRTLLYKLTMGVCKLRIKPKSSVPLPRVATDATPTHGAI-SHITGGSAVFTFSKVRDIHVQELLMSCLAKIMIKPRCLLSDSTFVCHKRYQTLPWHFAMLAKQLLKPIQLYFVPSKYNPADGPSRHKPPD-WTAFPYTPLSK--------------AIYIPHRLCGT-------------
>HQ214130_Duck_hepatitis_B_virus_strain_DHBV-XY,_complete_genome
MPRPLKQSLDQSMWLREAEKQLRVLENLVDSNLEE--EKLKPQLSMGEDVQSPGKGEPL-----HPNVRAPLSHVVRAATIDLPR------LGNK-------LP--ARHHLGKLSGLYQMKGCTFNPEWKVPDISDTHFNLDVVNEC----------PSRNWKYLTPAKFWPK-SISYFPVQVGVKP-KYPDNVMQRESIVGKYLTRLYEAGILYKRISKHLVTFKGQPYNWEQQ----HLVNQHQIYDGA-----TSSKING-----------------------R----QTDRRRRNTVKPTCRKDDEENVWYLRGNTSWPNRITGKLFLV--DKNS-RNTE--EARLVVDFSQFSKGKNA------------MRF--PRYWSPNLST--LR--RILP-VGMPR-ISLDLSQAFYHLPLNPASSSRLAV-------SDGQRVYY--------------------------------------------------------FRKAPMGVGLSPFLLHLFTTALGSEISRRF-N----------------VWTFTYMDDFLLCHPNA-RHLNAISHAVCSFLQELGIRI----NFDKTT--PS--PV-NE-----IRFLGYQIDENFMKIEES------RWKELRTVIKKIKVGEWYDW-------------KC----IQRFVGHLNFVLPFTK--------GNIEMLKPMYAAITN-----------QVNFSFSSSYRTLLYKLTMGVCKLRIKPKSSVPLPRVATDATPTHGAI-SHITGGSAVFAFSKVRDIHVQELLMSCLAKIMIKPRCLLSDSTFVCHKRYQTLPWHFAMLAKQLLKPIQLYFVPSKYNPADGPSRHKPPD-WTAFPYTPLSK--------------AIYIPHRLCGT-------------
>AY250901_Duck_hepatitis_B_virus_isolate_31,_complete_genome
MPRPLKQSLDQSKWLREAEKQLRVLENLVDSNLEE--EKLKPQLSMGEDVQSPGKGEPL-----HPNVRAPLSHVVRAATIDLPR------LGNK-------LP--ARHHLGKLSGLYQMKGCTFNPEWKVPDISDTHFNLDVVNEC----------PSRNWKYLTPAKFWPK-SISYFPVQVGVKP-KYPDNVMQHESIVGKYLTRLYEAGILYKRISKHLVTFKGQPYNWEQQ----HLVNQHHIYDGA-----TSSKING-----------------------R----QTDRRRRNTVKPTCRKDDEENVWYLRGNTSWPNRITGKLFLV--DKNS-RNTT--EARLVVDFSQFSKGKNA------------MRF--PRYWSPNLST--LR--RILP-VGMPR-ISLDLSQAFYHLPLNPASSSRLAV-------SDGQRVYY--------------------------------------------------------FRKAPMGVGLSPFLLHLFTTALGSEISRRF-N----------------VWTFTYMDDFLLCHPNA-RHLNAISHAVCSFLQELGIRI----NFDKTT--PS--PV-NE-----IRFLGYQIDENFMKIEES------RWKELRTVIKKIKVGEWYDW-------------KC----IQRFVGHLNFVLPFTK--------GNIEMLKPMYAAITN-----------QVNFSFSSSYRTLLYKLTMGVCKLRIKPKSSVPLPRVATDATPTHGAI-SHITGGSAVFAFSKVRDIHVQELLMSCLAKIMIKPRCLLSDSTFVCHKRYQTLPWHFAMLAKQLLKPIQLYFVPSKYNPADGPSRHKPPD-WTAFPYTPLSK--------------AIYIPHRLCGT-------------
>AY250902_Duck_hepatitis_B_virus_isolate_102,_complete_genome
MPRPLKQSLDQSKWLREAEKQLRVLENLVDSNLEE--EKLKPQLSMGEDVQSPGKGEPL-----HPNVRAPLSHVVRAATIDLPR------LGNK-------LP--ARHHLGKLSGLYQMKGCTFNPEWKVPDISDTHFNLDVVNEC----------PSRNWKYLTPAKFWPK-SISYFPVQVGVKP-KYPDNVMQHESIVGKYLTRLYEAGILYKRISKHLVTFKGQPYNWEQQ----HLVNQHHIYDGA-----TSSKING-----------------------R----QTDRRRRNTVKPTCRKDDEENVWYLRGNTSWPNRITGKLFLV--DKNS-RNTT--EARLVVDFSQFSKGKNA------------MRF--PRYWSPNLST--LR--RILP-VGMPR-ISLDLSQAFYHLPLNPASSSRLAV-------SDGQRVYY--------------------------------------------------------FRKAPMGVGLSPFLLHLFTTALGSEISRRF-N----------------VWTFTYMDDFLLCHPNA-RHLNAISHAVCSFLQELGIRI----NFDKTT--PS--PV-NE-----IRFLGYQIDENFMKIEES------RWKELRTVIKKIKVGEWYDW-------------KC----IQRFVGHLNFVLPFTK--------GNIEMLKPMYAAITN-----------QVNFSFSSSYRTLLYKLTMGVCKLRIKPKSSVPLPRVATDATPTHGAI-SHITGGSAVFAFSKVRDIHVQELLMSCLAKIMIKPRCLLSDSTFVCHKRYQTLPWHFAMLAKQLLKPIQLYFVPSKYNPADGPSRHKPPD-WTAFPYTPLSK--------------AIYIPHRLCGT-------------
>AY250904_Duck_hepatitis_B_virus_isolate_27,_complete_genome
MPRPLKQSLDQSKWLREAEKQLRVLENLVDSNLEE--EKLEPQLSMGEDVQSPGKGEPL-----HPNVRAPLSHVVRAATIDLPR------LGNK-------LP--ARHHLGKLSGLYQMKGCTFNPEWKVPDISDTHFNLDVVNEC----------PSRNWKYLTPAKFWPK-SISYFPVQVGVKP-NYPDNVMQHESIVGKYLTRLYEAGILYKRISKHLVTFKGQPYNWEQQ----HLVNQHHIYDGA-----TSSKING-----------------------R----QTDRRRRNTVKPTCRKDDEENVWYLRGNTSWPNRITGKLFLV--DKNS-RNTT--EARLVVDFSQFSKGKNA------------MRF--PRYWSPNLST--LR--RILP-VGMPR-ISLDLSQAFYHLPLNPASSSRLAV-------SDGQRVYY--------------------------------------------------------FRKAPMGVGLSPFLLHLFTTALGSEISRRF-N----------------VWTFTYMDDFLLCHPNA-RHLNAISHAVCSFLQELGIRI----NFDKTT--PS--PV-NE-----IRFLGYQIDENFMKIEES------RWKELRTVIKKIKVGEWYDW-------------KC----IQRFVGHLNFVLPFTK--------GNIEMLKPMYAAITN-----------QVNFSFSSSYRTLLYKLTMGVCKLRIKPKSSVPLPRVATDATPTHGAI-SHITGGSAVFAFSKVRDIHVQELLMSCLAKIMIKPRCLLSDSTFVCHKRYQTLPWHFAMLAKQLLKPIQLYFVPSKYNPADGPSRHKPPD-WTAFPYTPLSK--------------AIYIPHRLCGT-------------
>AY250903_Duck_hepatitis_B_virus_isolate_8,_complete_genome
MPRPLKQSLDQSKWLREAEKQLRVLENLVDSNLEE--EKLEPQLSMGEDVQSPGKGEPL-----HPNVRAPLSHVVRAATIDLPR------LGNK-------LP--ARHHLGKLSGLYQMKGCTFNPEWKVPDISDTHFNLDVVNEC----------PSRNWKYLTPAKFWPK-SISYFPVQVGVKP-NYPDNVMQHESIVGKYLTRLYEAGILYKRISKHLVTFKGQPYNWEQQ----HLVNQHHIYDGA-----TSSKING-----------------------R----QTDRRRRNTVKPTCRKDDEENVWYLRGNTSWPNRITGKLFLV--DKNS-RNTT--EARLVVDFSQFSKGKNA------------MRF--PRYWSPNLST--LR--RILP-VGMPR-ISLDLSQAFYHLPLNPASSSRLAV-------SDGQRVYY--------------------------------------------------------FRKAPMGVGLSPFLLHLFTTALGSEISRRF-N----------------VWTFTYMDDFLLCHPNA-RHLNAISHAVCSFLQELGIRI----NFDKTT--PS--PV-NE-----IRFLGYQIDENFMKIEES------RWKELRTVIKKIKVGEWYDW-------------KC----IQRFVGHLNFVLPFTK--------GNIEMLKPMYAAITN-----------QVNFSFSSSYRTLLYKLTMGVCKLRIKPKSSVPLPRVATDATPTHGAI-SHITGGSAVFAFSKVRDIHVQELLMSCLAKIMIKPRCLLSDSTFVCHKRYQTLPWHFAMLAKQLLKPIQLYFVPSKYNPADGPSRHKPPD-WTAFPYTPLSK--------------AIYIPHRLCGT-------------
>AF493986_Duck_hepatitis_B_virus_isolate_Indiana,_complete_genome
MPRPLKQSLDQSKWLREAEKQLRVLENLVDSNLEE--EKLKPQLSMGEDVQSPGKGEPL-----HPNVRAPLSHVVRAATIDLPR------LGNK-------LP--ARHHLGKLSGLYQMKGCTFNPEWKVPDISDTHFNLDVVNEC----------PSRNWKYLTPAKFWPK-SISYFPVQVGVKP-KYPDNVMQHESIVGKYLTRLYEAGILYKRISKHLVTFKGQPYNWEQQ----HLVNQHHIYDGA-----TSSKING-----------------------R----QTDRRRRNTVKPTCRKDDEENVWYLRGNTSWPNRITGKLFLV--DKNS-RNTE--EARLVVDFSQFSKGKNA------------MRF--PRYWSPNLST--LR--RILP-VGMPR-ISLDLSQAFYHLPLNPASSSRLAV-------SDGQRVYY--------------------------------------------------------FRKAPMGVGLSPFLLHLFTTALGSEISRRF-N----------------VWTFTYMDDFLLCHPNA-RHLNAISHAVCSFLQELGIRI----NFDKTT--PS--PV-NE-----IRFLGYQIDENFMKIEES------RWKELRTVIKKIKVGEWYDW-------------KC----IQRFVGHLNFVLPFTK--------GNIEMLKPMYAAITN-----------QVNFSFSSSYRTLLYKLTMGVCKLRIKPKSSVPLPRVATDATPTHGAI-SHITGGSAVFAFSKVRDIHVQELLMSCLAKIMIKPRCLLSDSTFVCHKRYQTLPWHFAMLAKQLLKPIQLYFVPSKYNPADGPSRHKPPD-WTAFPYTPLSK--------------AIYIPHRLCGT-------------
>AF047045_Duck_hepatitis_B_virus,_complete_genome
MPRPLKQSLDQSRWLREAEKQLRVLENLVDSNLEE--EKLKPQLSMGEDVQSPGKGEPL-----HPNVRAPLSHVVRAATIDLPR------LGNK-------LP--ARHHLGKLSGLYQMKGCTFNPEWKVPDISDTHFNLDVVNEC----------PSRNWKYLTPAKFWPK-SISYFPVQVGVKP-KYPDNVMQHESIVGKYLTRLYEAGILYKRISKHLVTFKGQPYNWEQQ----HLVNQHHIYDGA-----TSSKING-----------------------R----QTDRRRRNTVKPTCRKDDEENVWYLRGNTSWPNRITGKLFLV--DKNS-RNTE--EARLVVDFSQFSKGKNA------------MRF--PRYWSPNLST--LR--RILP-VGMPR-ISLDLSQAFYHLPLNPASSSRLAV-------SDGQRVYY--------------------------------------------------------FRKAPMGVGLSPFLLHLFTTALGSEISRRF-N----------------VWTFTYMDDFLLCHPNA-RHLNAISHAVCSFLQELGIRI----NFDKTT--PS--PV-NE-----IRFLGYQIDENFMKIEES------RWKELRTVIKKIKVGEWYDW-------------KC----IQRFVGHLNFVLPFTK--------GNIEMLKPMYAAITN-----------QVNFSFSSSYRTLLYKLTMGVCKLRIKPKSSVPLPRVATDATPTHGAI-SHITGGSAVFAFSKVRDIHVQELLMSCLAKIMIKPRCLLSDSTFVCHKRYQTLPWHFAMLAKQLLKPIQLYFVPSKYNPADGPSRHKPPD-WTAFPYTPLSK--------------AIYIPHRLCGT-------------
>AY294028_Duck_hepatitis_B_virus_isolate_ST10,_complete_genome
MPRPLKQSLDQSKWLREAEKQLRVLENLVDSNLEE--EKLKPQLSMGEDVQSPGKGEPL-----HPNVRAPLSHVVRAATIDLPR------LGNK-------LP--ARHHLGKLSGLYQMKGCTFNPEWKVPDISDTHFNLDVVNEC----------PSRNWKYLTPAKFWPK-SISYFPVQVGVKP-KYPDNVMQHESIVGKYLTRLYEAGILYKRISKHLVTFKGQPYNWEQQ----HLVNQHHIYDGA-----TSSKING-----------------------R----QTDRRRRNIVKPICRKDDEENVWYLRGNTSWPNRITGKLFLV--DKNS-RNTE--EARLVVDFSQFSKGKNA------------MRF--PRYWSPNLST--LR--RILP-VGMPR-ISLDLSQAFYHLPLNPASSSRLAV-------SDGQRVYY--------------------------------------------------------FRKAPMGVGLSPFLLHLFTTALGSEISRRF-N----------------VWTFTYMDDFLLCHPNA-RHLNAISHAVCSFLQELGIRI----NFDKTT--PS--PV-NE-----IRFLGYQIDENFMKIEES------RWKELRTVIKKIKVGEWYDW-------------KC----IQRFVGHLNFVLPFTK--------GNIEMLKPMYAAITN-----------QVNFSFSSSYRTLLYKLTMGVCKLRIKPKSSVPLPRVATDATPTHGAI-SHITGGSAVFAFSKVRDIHVQELLMSCLAKIMIKPRCLLSDSTFVCHKRYQTLPWHFAMLAKQLLKPIQLYFVPSKYNPADGPSRHKPPD-WTAFPYTPLSK--------------AIYIPHRLCGT-------------
>AY294029_Duck_hepatitis_B_virus_isolate_D1,_complete_genome
MPRPLKQSLDQSRWLREAEKQLRVLENLVDSNLEE--EKLKPQLSMGEDVQSPGKGEPL-----HPNVRAPLSHVVRAATTDLPR------LGNK-------LP--ARHHLGKLSGLYQMKGCTFNPEWKVPDISDTHFNLDVVNEC----------PSRNWKYLTPAKFWPK-SISYFPVQVGVKP-KYPDNVMQHESIVGKYLTRLYEAGILYKRISKHLVTFKGQPYNWEQQ----HLVNQHHIYDGA-----TSSKING-----------------------R----QTDRRRRNSVKPTCRKDDEENVWYLRGNTSWPNRITGKLFLV--DKNS-RNTE--EARLVVDFSQFSKGKNA------------MRF--PRYWSPNLST--LR--RILP-VGMPR-ISLDLSQAFYHLPLNPASSSRLAV-------SDGQRVYY--------------------------------------------------------FRKAPMGVGLSPFLLHLFTTALGSEISRRF-N----------------VWTFTYMDDFLLCHPNA-RHLNAISHAVCSFLQELGIRI----NFDKTT--PS--PV-NE-----IRFLGYQIDENFMKIEES------RWKELRTVIKKIKVGEWYDW-------------KC----IQRFVGHLNFVLPFTK--------GNIEMLKPMYAAITN-----------QVNFSFSSSYRTLLYKLTMGVCKLRIKPKSSVPLPRVATDATPTHGAI-SHITGGSAVFAFSKVRDIHVQELLMSCLAKIMIKPRCLLSDSTFVCHKRYQTLPWHFAMLAKQLLKPIQLYFVPSKYNPADGPSRHKPPD-WTAFPYTPLSK--------------AIYIPHRLCGT-------------
>K01834_HPUCGD_Duck_hepatitis_B_virus,_complete_genome
MPRPLKQSLDQSRWLREAEKQLRVLENLVDSNLEE--EKLKPQLSMGEDVQSPGKGEPL-----HPNVRAPLSHVVRAATIDLPR------LGNK-------LP--ARHHLGKLSGLYQMKGCTFNPEWKVPDISDTHFNLDVVNEC----------PSRNWKYLTPAKFWPK-SISYFPVQVGVKP-KYPDNVMQHESIVGKYLTRLYEAGILYKRISKHLVTFKGQPYNWEQQ----HLVNQHHIYDGA-----TSSKING-----------------------R----QTDRRRRNTVKPTCRKDDEENVWYLRGNTSWPNRITGKLFLV--DKNS-RNTE--EARLVVDFSQFSKGKNA------------MRF--PRYWSPNLST--LR--RILP-VGMPR-ISLDLSQAFYHLPLNPASSSRLAV-------SDGQRVYY--------------------------------------------------------FRKAPMGVGLSPFLLHLFTTALGSEISRRF-N----------------VWTFTYMDDFLLCHPNA-RHLNAISHAVCSFLQELGIRI----NFDKTT--PS--PV-NE-----IRFLGYQIDENFMKIEES------RWKELRTVIKKIKVGEWYDW-------------KC----IQRFVGHLNFVLPFTK--------GNIEMLKPMYAAITN-----------QVNFSFSSSYRTLLYKLTMGVCKLRIKPKSSVPLPRVATDATPTHGAI-SHITGGSAVFAFSKVRDIHVQELLMSCLAKIMIKPRCLLSDSTFVCHKRYQTLPWHFAMLAKQLLKPIQLYFVPSKYNPADGPSRHKPPD-WTAFPYTPLSK--------------AIYIPHRLCGT-------------
>AF505512_Duck_hepatitis_B_virus,_complete_genome
MPRPLKQSLDQSRWLREAEKQLRVLENLVDSNLEE--EKLKPQLSMGEDVQSPGKGEPL-----HPNVRAPLSHVVRAATTDLPR------LGNK-------LP--ARHHLGKLSGLYQMKGCTFNPEWKVPDISDTHFDLDVVNEC----------PSRNWKYLTPAKFWPK-SISYFPVQVGVKP-KYPDNVMQHESIVGKYLTRLYEAGILYKRISKHLVTFKGQPYNWEQQ----HLVNQHHIYDGA-----TSSKING-----------------------R----QTDRRRRNTVKPTCRKDDEENVWYLRGNTSWPNRITGKLFLV--DKNS-RNTE--EARLVVDFSQFSKGKNA------------MRF--PRYWSPNLST--LR--RILP-VGMPR-ISLDLSQAFYHLPLNPASSSRLAV-------SDGQRVYY--------------------------------------------------------FRKAPMGVGLSPFLLHLFTTALGSEISRRF-N----------------VWTFTYMDDFLLCHPNA-RHLNAISHAVCSFLQELGIRI----NFDKTT--PS--PV-NE-----IRFLGYQIDENFMKIEES------RWKELRTVIKKIKVGEWYDW-------------KC----IQRFVGHLNFVLPFTK--------GNIEMLKPMYAAITN-----------QVNFSFSSSYRTLLYKLTMGVCKLRIKPKSSVPLPRVATDATPTHGAI-SHITGGSAVFAFSKVRDIHVQELLMSCLAKIMIKPRCLLSDSTFVCHKRYQTLPWHFAMLAKQLLKPIQLYFVPSKYNPADGPSRHKPPD-WTAFPYTPLSK--------------AIYIPHRLCGT-------------
>AY294656_Duck_hepatitis_B_virus,_complete_genome
MPRPLKQSLDQSMWLREAEKQLRVLENLVDSNLEE--EKLKPQLSMGEDVQSPGKGEPL-----HPNVRAPLSHVVRAATIDLPR------LGNK-------LP--ARHHLGKLSGLYQMKGCTFNPEWKVPDISDTHFNLDVVNEC----------PSRNWKYLTPAKFWPK-SISYFPVQVGVKP-KYPDNVMQHESIVGKYLTRLYEAGILYKRISKHLVTFKGQPYNWEQQ----HLVNQHHIYDGA-----TSSKING-----------------------R----QTDRRRRNTVKPTCRKDDEENVWYLRGNTSWPNRITGKLFLV--DKNS-RNTE--EARLVVDFSQFSKGKNA------------MRF--PRYWSPNLST--LR--RILP-VGMPR-ISLDLSQAFYHLPLNPASSSRLAV-------SDGQRVYY--------------------------------------------------------FRKAPMGVGLSPFLLHLFTTALGSEISRRF-N----------------VWTFTYMDDFLLCHPNA-RHLNAISHAVCSFLQELGIRI----NFDKTT--PS--PV-NE-----IRFLGYQIDENFMKIEES------RWKELRTVIKKIKVGEWYDW-------------KC----IQRFVGHLNFVLPFTK--------GNIEMLKPMYAAITN-----------QVNFSFSSSYRTLLYKLTMGVCKLRIKPKSSVPLPRVATDATPTHGAI-SHITGGSAVFAFSKVRDIHVQELLMSCLAKIMIKPRCLLSDSTFVCHKRYQTLPWHFAMLAKQLLKPIQLYFVPSKYNPADGPSRHKPPD-WTAFPYTPLSK--------------AIYIPHRLCGT-------------
>M60677_HPUCGE_Duck_hepatitis_B_virus,_complete_genome
MPRPLKQSLDQSKWLREAEKQLRVLENLVDSNLEE--EKLKPQLSMGEDVQSPGKGEPL-----HPNVRAPLSHVVRAATIDLPR------LGNK-------LP--ARHHLGKLSGLYQMKGCTFNPEWKVPDISDTHFNLDVVNEC----------PSRNWKYLTPAKFWPK-SISYFPVQVGVKP-KYPDNVMQHESIVGKYLTRLYEAGILYKRISKHLVTFKGQPYNWEQQ----HLVNQHHIYDGA-----TSSKING-----------------------R----QTDRRRRNTVKPTCRKDDEENVWYLRGNTSWPNRITGKLFLV--DKNS-RNTE--EARLVVDFSQFSKGKNA------------MRF--PRYWSPNLST--LR--RILP-VGMPR-ISLDLSQAFYHLPLNPASSSRLAV-------SDGQRVYY--------------------------------------------------------FRKAPMGVGLSPFLLHLFTTALGSEISRRF-N----------------VWTFTYMDDFLLCHPNA-RHLNAISHAVCSFLQELGIRI----NFDKTT--PS--PV-NE-----IRFLGYQIDENFMKIEES------RWKELRTVIKKIKVGEWYDW-------------KC----IQRFVGHLNFVLPFTK--------GNIEMLKPMYAAITN-----------QVNFSFSSSYRTLLYKLTMGVCKLRIKPKSSVPLPRVATDATPTHGAI-SHITGGSAVFTFSKVRDIHVQELLMSCLAKIMIKPRCLLSDSTFVCHKRYQTLPWHFAMLAKQLLKPIQLYFVPSKYNPADGPSRHKPPD-WTAFPYTPLSK--------------AIYIPHRLCGT-------------
>X74623_Duck_hepatitis_B_Virus_DNA_complete_genome
MPRPLKQSLDQSRWLREAEKQLRVLENLVDSILEE--EKLKPQLSMGEDVQSPGEGEPL-----HPNVRAPLYHVVRAATIDLPR------LGNK-------LP--ARHHLGKLSGLYQMKGCTFNPEWKVPDISDTHFNLDVVNEC----------PYRNWKYLTTAKFYPK-SISYFPVQVGVKP-KYPDNVMQHESIVGKYFNRLYEAGILYKRISKHLVTFKGQPYNWEQQ----HLVNQHHIYDGA-----TSSKING-----------------------R----QTDRRRRNIVESTRRKNDEENVWYLRGNTSWPNRITGKLFLV--DKNS-RNTE--EARLVVDFSQFSKGKNA------------MRF--PRYWSPNLST--LR--RILP-VGMPR-ISLDLSQAFYHLPLNPASSSRLAV-------SDGQRVYY--------------------------------------------------------FRKAPMGVGLSPFLLHLFTTALGSEISPRF-N----------------VWTFTYMDDFLLCHPNA-RHLNAISHAVCSFLQELGIRI----NFDKTT--PS--PV-NE-----IRFLGYQIDENFMKIEES------RWKELRTVIKKIKVGEWYDW-------------KC----IQRFVGHLNFALPFTK--------GNIEMLKPMYAAITN-----------QVNFSFSSSYRTLLYKLTMGVCKLRIKPKSSVPLPRVATDATPTHGAI-SHITGGSAVFTFSKVRDIHVQELLMSCLAKIMIKPRCLLSDSTFVCHKRYQTLPWHFAMLAKQLLKPIQLYFVPSKYNPADGPSRHKPPD-WTAFPYTPLSK--------------AIYIPHRLCGT-------------
>EU429326_Duck_hepatitis_B_virus_isolate_CH6,_complete_genome
MPRPLKQSLDQSRWLREAEKQLRVLENLVDSNLEE--EKLKPQLSMGEDVQSPGKGEPL-----HPNVRAPLSHVVRAATIDLPR------LGNK-------LP--ARHHLGKLSGLYQMKGCTFNPEWKVPDISDTHFNLDVVNEC----------PSRNWKYLTPAKFWPK-SISYFPVQVGVKP-KYPDNVMQHESIVGKYLTRLYEAGILYKRISKHLVTFKGQPYNWEQQ----HLVNQHHIYDGA-----TSSKING-----------------------R----QTDRRRRNTVKPTCRKDDEENVWYLRGNTSWPNRITGKLFLV--DKNS-RNTE--EARLVVDFSQFSKGKNA------------MRF--PRYWSPNLST--LR--RILP-VGMPR-ISLDLSQAFYHLPLNPASSSRLAV-------SDGQRVYY--------------------------------------------------------FRKAPMGVGLSPFLLHLFTTALGSEISRRF-N----------------VWTFTYMDDFLLCHPNA-RHLNAISHAVCSFLQELGIRI----NFDKTTPSPS--PV-NE-----IRFLGYQIDENFMKIEES------RWKELRTVIKKIKVGEWYDW-------------KC----IQRFVGHLNFVLPFTK--------GNIEMLKPMYAAITN-----------QVNFSFSSSYRTLLYKLTMGVCKLRIKPKSSVPLPRVATDATPTHGAI-SHITGGSAVFAFSKVRDIHVQELLMSCLAKIMIKPRCILSDSTFVCHKRYQTLPWHFAMLAKQLLSPIQLYFVPSKYNPADGPSRHRPPD-WTALTYTPLSK--------------AIYIPHRLCGT-------------
>HQ132730_Duck_hepatitis_B_virus_isolate_DHBV-GD-056,_complete_genome
MPQPLKQSLDQSKWLREAEKQLRVLENLVDSNLEE--EKLKPQLSMGEDVQSPGKGEPL-----HPNVRAPLSHVVRAVTTDLPR------LGNK-------LP--ARHHLGKLSGLYQMKGCTFNPEWKVPDISDTHFDLEVINEC----------PSRNWKYLTPAKFWPK-SISYFPVQAGVKP-KYPDNVMQHESIVGKYLTRLYEAGILYKRISKHLVTFKGQPYNWEQQ----HLVNQHQIPDGA-----TSSKING-----------------------R----QENRRRRTPIKSTCRQNDEENVWYLRGNTSWPNRITGKLFLV--DKNS-RNTT--EARLVVDFSQFSKGKNA------------MRF--PRYWSPNLST--LR--RILP-VGMPR-ISLDLSQAFYHLPLNPASSSRLAV-------SDGQWVYY--------------------------------------------------------FRKAPMGVGLSPFLLHLFTTALGSEISRRF-N----------------VWTFTYMDDFLLCHPNA-RHLNSISHAVCSFLQELGIRI----NFDKTT--PS--PV-TE-----IRFLGYQIDEHFMKIEES------RWKELRTVIKKIKVGEWYDW-------------KC----IQRFVGHLNFVLPFTK--------GNIEMLKPMYAAITN-----------QVNFSFSSAYRTLLYKLTMGVCKLRINPKSSVPLPRVATDATPTHGAI-SHITGGSAVFAFSKVRDIHVQELLMTCLARIMIKPRCLLSDSTFVCHKRYQTLPWHFAVLAKQLLKPIQLYFVPSKYNPADGPSRHRPPD-WTAFPYTPLSK--------------AIYIPHRLCGT-------------
>DQ195079_Duck_hepatitis_B_virus_isolate_3,_complete_genome
MPQPLKQSLDQSKWLREAEKQLRVLENLVDSNLEE--EKLKPQLSMGEDVQSPGKGEPL-----HPNVRAPLSHVVRAVTTDLPR------LGNK-------LP--ARHHLGKLSGLYQMKGCTFNPEWKVPDISDTHFDLEVINEC----------PSRNWKYLTPAKFWPK-SISYFPVQAGVKP-KYPDNVMQHESIVGKYLTRLYEAGILYKRISKHLVTFKGQPYNWEQQ----HLVNQHQIPDGA-----TSSKING-----------------------R----QENRRRRTPIKSTCRQNDEENVWYLRGNTSWPNRITGKLFLV--DKNS-RNTT--EARLVVDFSQFSKGKNA------------MRF--PRYWSPNLST--LR--RILP-VGMPR-ISLDLSQAFYHLPLNPASSSRLAV-------SDGQWVYY--------------------------------------------------------FRKAPMGVGLSPFLLHLFTTALGSEISRRF-N----------------VWTFTYMDDFLLCHPNA-RHLNSISHAVCSFLQELGIRI----NFDKTT--PS--PV-TE-----IRFLGYQIDEHFMKIEES------RWKELRTVIKKIKVGEWYDW-------------KC----IQRFVGHLNFVLPFTK--------GNIEMLKPMYAAITN-----------QVNFSFSSAYRTLLYKLTMGVCKLRINPKSSVPLPRVATDATPTHGAI-SHITGGSAVFAFSKVRDIHIQELLMTCLARIMIKPRCLLSDSTFVCHKRYQTLPWHFAVLAKQLLKPIQLYFVPSKYNPADGPSRHRPPD-WTAFPYTPLSK--------------AIYIPHRLCGT-------------
>X58567_Duck_hepatitis_B_virus
MPQPLKQSLDQSKWLREAEKQLRVLENLVDSNLEE--EKLKPQLSMGEDVQSPGKGDPL-----HPSVRAPLSHVVRAATTDLPR------LGNK-------LP--ARHHLGKLSGLYQMKGCTFNPEWKVPDISDTHFDLEVINEC----------PSRNWKYLTPAKFWPK-SISYFPVQAGVKT-KYPDNVMQHESIVGKYLTRLYEAGILYKRISKHLVTFKGQPYKWEQQ----YLVNQHQFNNGA-----TSSKING-----------------------R----QENRRRRTLIKSTCRQNDEENVWYLRGNTSWPNRITGKLFLV--DKNS-RNTT--EARLVVDFSQFSKGKNA------------MRF--PRYWSPNLST--LR--RILP-VGMPR-ISLDLSQAFYHLPLNPASSSRLAV-------SDGQRVYY--------------------------------------------------------FRKAPMGVGLSPFLLHLFTTALGSEISRRF-N----------------VWTFTYMDDFLLCHPNA-RHLNAISHSVCSFLQELGIRI----NFDKTT--PS--PV-TE-----IRFLGYQIDEQFMKIEES------RWKELRTVIKKIKIGEWYDW-------------KC----IQRFVGHLNFVLPFTK--------GNIEMLKPMYAAITN-----------QVNFSFSSAYRTLLYKLTMGVCKLRIKPKSSVPLPRVATDATPTHGAI-SHITGGSAVFAFSKVRDIHIQELLMTCLARIMIKPRCLLSDSTFVCHKRYQTLPWHFAMLAKQLLKPIQLYFVPSKYNPADGPSRHKPPD-WTAFLYTPLSK--------------AIYIPHRLCGT-------------
>EU429324_Duck_hepatitis_B_virus_isolate_CH4,_complete_genome
MPQPLKQSLDQSKWLREAERHLRALESLVDSNLEE--EKLKPQLSMGEDVQSPGIGEPL-----HPNVRAPLSHVVRAATIDLPR------LGNR-------LP--ARHHLGKLSGLYQMKGCTFNPEWKVPDISDTHFDMQVINEC----------PSRNWKYLTPAKFWPK-SISYFPVQAGVKA-KYPDNVMQHESIVGKYLTRLYEAGILYKRVSKHLVTFKGQPYNWERQ----YLVKQHQVPDGS-----KPSKING-----------------------R----AENRRRRAPATTISRPHDEENVWYLRGNTSWPNRITGKLFLV--DKNS-RNTE--EARLVVDFSQFSKGKNA------------MRF--PRYWSPNLST--LR--RILP-VGMPR-ISLDLSQAFYHLPLNPASSSRLAV-------SDGQRVYY--------------------------------------------------------FRKAPMGVGLSPFLLHLFTTALGSEISRRF-N----------------VWTFTYMDDFLLCHPNA-RHLNAISHAVCSFLQELGIRI----NFDKTTPSPS--PV-NE-----IRFLGYQIDETFMKIEES------RWKELRTVIKKIKVGEWYDW-------------KC----IQRFVGHLNFVLPFTK--------GNIEMLKPMYAAITN-----------QVNFSFSSSYRTLLYKLTMGVCKLRIKPKSSVPLPRVATDATPTHGAI-SHITGGSAVFAFSKVRDIHVQELLMSCLAKIMIKPRCILSDSTFVCHKRYQTLPWHFAMLAKQLLSPIQLYFVPSKYNPADGPSRHRPPD-WTALTYTPLSK--------------AIYIPHRLCGT-------------
>HQ328779_Duck_hepatitis_B_virus_strain_DHBV-JZ,_complete_genome
MPQPLKQSLDQSKWLREAEKHLRALESLVDSNLEE--EKLKPQLSMGEDVQSPGIGEPL-----HPNVRAPLSHVVRAATIDLPR------LGNK-------LP--ARHHLGKLSGLYQMKGCTFNPDWKVPDISDTHFDLQVINEC----------PSRNWKYLTPAKFWPK-SISYFPVQAGVKA-KYPDNVVQHESIVGKYLTRLYEAGILYKRISKHLVTFKGQPYNWELQ----YLVKQHQVPDGS-----KPSKING-----------------------R----AENRRRRDPAKPTCRPHDEENVWYLRGNTSWPNRITGKLFLV--DKNS-RNTT--EARLVVDFSQFSKGKNA------------MRF--PRYWSPNLST--LR--RILP-LGMPR-ISLDLSQAFYHLPLNPASSSRLAV-------SDGQRVYY--------------------------------------------------------FRKAPMGVGLSPFLLHLFTTALGSEIARRF-N----------------VWTFTYMDDFLLCHPNA-RHLNSISHAVCSFLQELGIRI----NFDKTT--PS--PV-NE-----IRFLGYQIDQKYMKIEES------RWSELRTVIKKIKVGEWYDW-------------KC----IQRFVGHLNFVLPFTK--------GNIEMLKPMYAAITH-----------KVNFSFSSAYRTLLYKLTMGVCKLSIKPKSSVPLPRVATDATPTHGAI-SHITGGSAVFAFSKVRDIHIQELLMVCLARIMIKPRRILSDSTFVCHKRYQTLPWHFAVLAKQLLSPIPLYFVPSIYNPADGPSRHRPPD-WTALTYTPLSK--------------AIYIPHRLCGT-------------
>AY392760_Duck_hepatitis_B_virus_isolate_GD1,_complete_genome
MPQPLKQSLDQSKWLREAEKHLRALESLVDSNLEE--EKLKPQLSMGEDVQSPGKGEPL-----HPNVRAPLSHVVRAATVDLPR------LGNR-------LP--ARHHLGKLSGLYQMKGCTFNPEWKVPDISDTHFDMQVINEC----------PSRNWKYLTPAKFWPK-SISYFPVQAGVKA-KYPDNVMQHESIVGKYLTRLYEAGILYKRISKHLVTFKGQPYNWELQ----YLVKQHQVPDGS-----KPSKING-----------------------R----AENRRGRTPATTTSRPHDEENVWYLRGNTSWPNRITGKLFLV--DKNS-RNTE--EARLVVDFSQFSKGKNA------------MRF--PRYWSPNLST--LR--RILP-LGMPR-ISLDLSQAFYHLPLNPASSSRLAV-------SDGQRVYY--------------------------------------------------------FRKAPMGVGLSPFLLHLFTTALGSEIARRF-N----------------VWTFTYMDDFLLCHPNS-RHLNSISHAVCTFLQELGIRI----NFDKTT--PS--PV-NE-----IRFLGYQIDQKYMKIEES------RWSELRTVIKKIKVGEWYDW-------------KC----IQRFVGHLNFVLPFTK--------GNIEMLKPMYAAITH-----------KVNFSFSSAYRTLLYKLTMGVCKLSIKPKSSVPLPRVATDATPTHAAI-SHITGGSAVFAFTKVRDIHIQELLMVCLARIMIKPRCILTDSTFVCHKRYQTLPWHFAVLAKQLLSPIPLYFVPSKYNPADGPSRHKPPD-WTALTYTPLSK--------------AIYIPHRLCGT-------------
>AY536371_Duck_hepatitis_B_virus_strain_GD3,_complete_genome
MPQPLKQSLDQSKWLREAEKHLRALESLVDSNLEE--EKLKPQLSMGEDVQSPGKGEPL-----HPNVRAPLSHVVRAATVDLPR------LGNR-------LP--ARHHLGKLSGLYQMKGCTFNPEWKVPDISDTHFDMQVINEC----------PSRNWKYLTPAKFWPK-SISYFPVQAGVKA-KYPDNVMQHESIVGKYLTRLYEAGILYKRISKHLVTFKGQPYNWELQ----YLVKQHQVPDGS-----KPSKING-----------------------R----AENRRGRTPATTTSRPHDEENVWYLRGNTSWPNRITGKLFLV--DKNS-RNTE--EARLVVDFSQFSKGKNA------------MRF--PRDWSPNLST--LR--RILP-LGMPR-ISLDLSQAFYHLPLNPASSSRLAV-------SDGQRVYY--------------------------------------------------------FRKAPMGVGLSPFLLHLLTTALGSEIARRF-N----------------VWTFTYMDDFLLCHPNA-RHLNSISHAVCTFLQELGIRI----NFDKTT--PS--PV-NE-----IRFLGYQIDQKYTKIEES------RWSELRTVIKKIKIGEWYDW-------------KC----IQRFVGHLNFVLPFTK--------GSIEMLKPMYDAITH-----------KVNFSFSSAYRTLLYKLTMGVCKLSIKPKSSVPLPRVATDATPTHGAI-SHITGGSAVFTFTKVRDIHIQELLMVCLARIMIKPRCILSDSTFVCHKRYQTLPWHFAVLAKQLLSPIPVYFVPSKYNPADGPSRHKPPD-WTALTYTPLSK--------------AIYIPHRLCGT-------------
>HM590411_Duck_hepatitis_B_virus_strain_DHBV-WS,_complete_genome
MPQPLKQSLDQSKWLREAEKYLRELENLVDSNLEE--EKLKPQLSMGEDVQSPGIGEPL-----HPNVRAPLSHVVRAATLDLPR------LGNR-------LP--ARHHLGKLSGLYQMKGCTFNPDWKVPDISDTHFDMQVINEC----------PSRNWKYLTPAKFWPK-SISYFPVQAGVKA-KYPDNVMQHESIVGKYLTRLYEAGILYKRISKHLVTFKGQPYNWELR----YLVNQHQVPDGS-----KPSKING-----------------------R----AENRRRRDPAKPTSRPHDEENVWYLRGNTSWPNRITGKLFLV--DKNS-RNTE--EARLVVDFSQFSKGKNA------------MRF--PRYWSPNLST--LR--RILP-LGMPR-ISLDLSQAFYHLPLNPASSSRLAV-------SDGQRVYY--------------------------------------------------------FRKAPMGVGLSPFLLHLFTTALGSEIARRF-N----------------VWTFTYMDDFLLCHPNA-RHLNSISHAVCSFLQELGIRI----NFDKTT--PS--PV-NE-----IRFLGYQIDDKFMKIEES------RWSELRTVIKKIKVGEWYDW-------------KC----IQRFVGHLNFVLPFTK--------GNIEMLKPMYAAITH-----------KVNFSFSSAYRTLLYKLTMGVCKLSIKPKSSVPLPRVATDATPTHGAI-SHITGGSAVFAFSKVRDIHIQELLMTCLARIMIKPRCILSDSTFVCHKRYQTLPWHFAVLAKQLLSPIPLYFVPSKYNPADGPSRHRPPD-WTALTYTPLSK--------------AIYIPHRLCGT-------------
>DQ276978_Duck_hepatitis_B_virus,_complete_genome
MPQPLKQSLDQSKWLREAEKHLRELENLVDLNLGE--EKLKPQLSMGEDVQSPGIGEPL-----HPNVRAPLSHVVRAATLDLPR------LGNR-------LP--ARHHLGKLSGLYQMKGCTFNPEWKVPDISDTHFDMQIINEC----------PSRNWRYLTPAKFWPK-SISYFPVQAGVKA-KYPDNVMQHESIVGKYLTRLYEAGILHKRISKHLVTFKGQPYNWELQ----YLVKQHQVPDGS-----KPSKING-----------------------R----AENRRRRDPAKPPSRPHDEENVWYLSGNTSWPNRITGKLFLV--DKNS-RNTE--EARLVVDFSQFSKGKNA------------MRF--PRYWSPNLSA--LR--RILP-LGMPR-ISLDLSQAFYHLPLNPASSSRLAV-------SDGQRVYY--------------------------------------------------------FRKAPMGVGLSPFLLHLFTTALGSEIARRF-N----------------VWTFTYMDDFLLCHPNA-RHLNSISHAVCSFLQELGIRI----NFDKTT--PS--PV-NE-----IRFLGYQIDDNFMKIEES------RWSELRTVIKKIKVGEWYDW-------------KC----IQRFVGHLNFVLPFTK--------GNVEMLKPMYAAITH-----------KVNFSFSSAYRTLLYKLTMGVCKLSIKPKSSVPLPRVATDATPTHGAI-SHITGGSAVFAFSKVRDIHIQELLMVCLARIMIKPRCILSDSTFVCHKRYQALPWHFAVLAKQLLSPIPLYFVPSKYNPADGPSRHRPPD-WTALTYTPLSK--------------AIYIPHRLCGT-------------
>EU429325_Duck_hepatitis_B_virus_isolate_CH5,_complete_genome
MPQPLKQSLDQSKWLREAEKHLRELENLVDSNLEE--EKLKPQLSMGEDVQSPGIGEPL-----HPNVRAPLSHVVRAATIDLPR------LGNR-------LP--ARHHLGKLSGLYQMKGCTFNPEWKVPDISDTHFDMQVINEC----------PSRNWKYLTPAKFWPK-SISYFPVQAGVKA-KYPDNVMQHESIVGKYLTRLYEAGILYKRVSKHLVTFKGQPYNWERQ----YLVKQHQVPDGS-----KPSKING-----------------------R----AENRRRRDPAKPTSRPHDEENVWYLRGNTSWPNRITGKLFLV--DKNS-RNTE--EARLVVDFSQFSKGKNA------------MRF--PRYWSPNLST--LR--RILP-LGMPR-ISLDLSQAFYHLPLNPASSSRLAV-------SDGQRVYY--------------------------------------------------------FRKAPMGVGLSPFLLHLFTTALGSEIARRF-N----------------VWTFTYMDDFLLCHPNA-RHLNSISHAVCSFLQELGIRI----NFDKTT--PSPVPV-NE-----IRFLGYQIDQKYMKIEES------RWSELRTVIKKIKVGEWYDW-------------KC----IQRFVGHLNFVLPFTK--------GNIEMLKPMYAAITH-----------KVNFSFSSAYRTLLYKLTMGVCKLAIRPKSSVPLPRVATDATPTHGAI-SHITGGSAVFAFSKVRDIHIQELLMVCLAKIMIKPRCILSDSTFVCHKRYQTLPWHFAMLAKQLLSPIQLYFVPSKYNPADGPSRHRPPD-WTALTYTPLSK--------------AIYIPHRLCGT-------------
>X58569_Duck_hepatitis_B_virus
MPQPLKQSLDQSKWLREAEKHLRVLENLVDSNLEE--EKLKPQLSMGEDVQSPGIGEPL-----HPNVRAPLSRVVRAATEDLPR------LGNR-------LP--ARHHLGKLSGLYQMKGCTFNPEWKVPDISDTHFDMQIVNEC----------PSRNWKYLTPAKFWPK-SISYFPVQAGVKA-KYPDNVMQHESIVGKYLTRLYEAGILYKRISKHLVTFKGQPYNWELQ----YLVKQHQVPDGS-----TTCKING-----------------------R----AENRRRRTPAKSISRPHDKENVWYLRGNTSWPNRITGKLFLV--DKNS-RNTS--EARLVVDFSQFSKGKNA------------MRF--PRYWSPNLST--LR--RILP-VGMPR-ISLDLSQAFYHLPLNPASSSRLAV-------SDGQRVYY--------------------------------------------------------FRKAPMGVGLSPFLLHLFTTALGSEIARRF-N----------------VWTFTYMDDFLLCHPNA-RHLNSISHAVCSFLQELGIRI----NFDKTT--PS--PV-NE-----IRFLGYQIDQRFMKIEES------RWKELRTVIKKIKIGEWYDW-------------KC----IQRFVGHLNFVLPFTK--------GNIEMLKPMYAAITH-----------KVNFSFSSAYRTLLYKLTMGVCKLSIKPKSSVPLPRVATDATPTHGAI-SHITGGSAVFAFSKVRDIHIQELLMVCLAKLMIKPRCILTDSTFVCHKRYQTLPWNFAVFAKQLLSSIPLYFVPSKYNPADGPSRHKPPD-WTAVTYTPLSK--------------AIYIPHRLCGT-------------
>X58568_Duck_hepatitis_B_virus
MPQPLKQSLDQSKWLREAEKHLRVLENLVDSNLEE--EKLKPQLSMGEDVQSPGIGEPL-----HPNVRAPLSHVVRAATEDLPR------LGNK-------LP--ARHHLGKLSGLYQMKGCTFNPDWKVPDISDTHFDMQIINEC----------PSRNWKYLTPAKFWPK-SISYFPVQAGVKA-KYPDNVMQHESIVGKYLTRLYEAGILYKRISKHLVTFKGQPYNWELQ----YLVKQHQVPDGS-----TTCKING-----------------------R----AENRRRRDPAKPISRPHDKENVWYLRGNTSWPNRITGKLFLV--DKNS-RNTS--EARLVVDFSQFSKGKNA------------MRF--PRYWSPNLST--LR--RILP-VGMPR-ISLDLSQAFYHLPLNPASSSRLAV-------SDGQRVYY--------------------------------------------------------FRKAPMGVGLSPFLLHLFTTALGSEIARRF-N----------------VWTFTYMDDFLLCHPNA-RHLNSISHAVCSFLQELGIRI----NFDKTT--PS--PV-NE-----IRFLGYQIDHRFMKIEES------RWKELRTVIKKIKIGEWYDW-------------KC----IQRFVGHLNFVLPFTK--------GNIEMLKPMYAAITH-----------KVNFSFSSAYRTLLYKLTMGVCKLSIKPKSSMPLPRVATDATPTHGAI-SHITGGSAVFAFSKVRDIHIQELLMVCLAKLMIKPRYILTDSTFVCHKRYQTLPWNFAVFAKQLLSSIPLYFVPSKYNPADGPSRHKPPD-WTAVTYTPLSK--------------AIYIPHRLCGT-------------
>JX469898_Duck_hepatitis_B_virus_isolate_DHBV3,_complete_genome
MPQPLKQSLDQSKWLREAEKHLRELENLVDSNLEE--EKLKPQLSMGEDVQSPGKGEPL-----HPNVRAPLSHVVRAATIDLPR------LGNR-------LP--AQHHLGKLSGLYQMKGCTFNPEWKVPDISDTHFDLQVVNER----------PSRNWKYLTPAKFWPK-SISYFPVQAGVKA-KYPDNVMQHEAIVGKYLNRLYEAGILYKRISKHLVTFKGKPYNWELQ----YLVKQHQVPDGT-----TTRKING-----------------------R----AENRRRRAPAKSISRPHDEENAWYLRGNTSWPNRITGKLFLV--DKNS-RNTT--EARLVVDFSQFSKGKNA------------MRF--PRYWSPNLSA--LR--RILP-VGMPR-ISLDLSQAFYHLPLNPASSSRLAV-------SDGQHVYY--------------------------------------------------------FRKAPMGVGLSPFLLHLFTTALGSEIARRF-N----------------VWTFTYMDDFLLCHPNA-RHLNSISHAVCTFLQELGIRI----NFDKTT--PS--PV-ND-----IRFLGYQIDQKYMKIEES------RWKELRTVIKKIKTGTWYDW-------------KC----IQRFVGHLNFVLPFTK--------GNIEMLKPMYAAITN-----------KVNFSFSSAYRTLLYKLTMGVCKLAIRPKSSVPLPRVATDATPTHGAI-SHITGGSAVFAFSKVRDIHIQELLMVCLAKIMIKPRCILSDSTFVCHKRYQTLPWHFAMXAKQLLSPIQLYFVPSKYNPADGPSRHKPPD-WTALTYTPLSK--------------AIYIPHRLCGT-------------
>JX469897_Duck_hepatitis_B_virus_isolate_DHBV2,_complete_genome
MPQPLKQSLDQSKWLREAEKHLRELENLVDSNLEE--EKLKPQLSMGEDVQSPGKGEPL-----HPNVRAPLSHVVRAATIDLPR------LGNR-------LP--AQHHLGKLSGLYQMKGCSFNPEWKVPDISDTHFDLQVVNEC----------PSRNWKYLTPAKFWPK-SISYFPVQAGVKA-KYPDNVMQHEAIVGKYLNRLYEAGILYKRISKHLVTFKGKPYNWELQ----YLVKQHQVPDGT-----TTSKING-----------------------R----AENRRRRTSAKSISRPHDEENAWYLRGNTSWPNRITGKLFLV--DKNS-RNTT--EARLVVDFSQFSKGKNA------------MRF--PRYWSPNLST--LR--RILP-VGMPR-ISLDLSQAFYHLPLNPASSSRLAV-------SDGQHVYY--------------------------------------------------------FRKAPMGVGLSPFLLHLFTTALGAEIARRF-N----------------VWTFTYMDDFLLCHPNA-RHLNSISHAVCSFLQELGIRI----NFDKTT--PS--PV-TD-----IRFLGYQIDEKYMKIEES------RWKELRTVIKKIKVGTWYDW-------------KC----IQRFVGHLNFVLPFTK--------GSIEMLKPMYAAITN-----------KVNFSFSSAYRTLLYKLTMGVCKLAIRPKSSVPLPRVATDATPTHGAI-SHITGGSAVFAFSKVRDIHIQELLMVCLAKIMIKPRCILSDSTFVCHKRYQTLPWHFAMLAKQLLSPIQLYFVPSKYNPADGPSRHRPPD-WTALTYTPLSK--------------AIYIPHRLCGT-------------
>AY521226_Duck_hepatitis_B_virus_strain_A,_complete_genome
MPQPLKQSLDQSKWLREAEKHLRELENLVDSNLEE--EKLKPQLSMGEDVQSPGKGEPL-----HPNVRAPLSHVVRAATIDLPR------LGNR-------LP--AQHHLGKLSGLYQMKGCSFNPVWKVPDISDTHFDLQVVNEC----------PSRNRKYLTPAKFWPK-SISYFPVQAGVKA-KYPDNVMQHEAIVGKYLNRLYEAGILYKRISKHLVTFKGKPYNWELQ----YLVKQHQVPDGT-----TTSKING-----------------------R----AENRRRRTPAKSISRPHDEENAWYLRGNTSWPNRITGKLFLV--DKNS-RNTT--EARLVVDFSQFSKGKNA------------MRF--PRYWSPNLST--LR--RILP-VGMPR-ISLDLSQAFYHLPLNPASSSRLAV-------SDGQHVYY--------------------------------------------------------FRKAPMGVGLSPFLLHLFTTALGSEIARRF-N----------------VWTFTYMDDFLLCHPNA-RHLNSISHAVCSFLQELGIRI----NFDKTT--PS--PV-TD-----IRFLGNQIDEKYMKIEES------RWKELRTVIKKIKVGTWYDW-------------KC----IQRFVGHLNFVLPFTK--------GNIEMLKPMYAAITN-----------KVNFSFSSAYRTLLYKLTMGVCKLAIRPKSSVPLPRVATDATPTHGAI-SHITGGSAVFAFSKVRDIHIQELLMVCLAKIMIKPRCILSDSTFVCHKRYQTLPWHFAMLAKQLLSPIQLYFVPSKYNPADGPSRHRPPD-WTALTYTPLSK--------------AIYIPHRLCGT-------------
>HM043822_Duck_hepatitis_B_virus_strain_DHBV-xz-1,_complete_genome
MPQPLKQSLDQSKWLREAEKHLRELENLVDSNLEE--EKLKPQLSMGEDVQSPGKGEPL-----HPNVRAPLSHVVRAATIDLPR------LGNR-------LP--AQHHMGKLSGLYQMKGCSFNPEWKVPDISDTHFDLQVVNEC----------PSRNWKYLTPAKFWPK-SISYFPVQAGVKA-KYPDNVMQHEAIVGKYLNRLYEAGILYKRISKHLVTFKGKPYNWELQ----YLVKQHQVPDGT-----TTSKING-----------------------R----AENRRRRTPAKSISRPNDEENAWYLRGNTSWPNRITGKLFLA--DKNS-RNTT--EARLVVDFSQFSKGKNA------------MRF--PRYWSPNLST--LR--RILP-VGMPR-ISLDLSQAFYHLPLNPASSSRLAV-------SDGQHVYY--------------------------------------------------------FRKAPMGVGLSPFLLHLFTTALGSEIARRF-N----------------VWTFTYMDDFLLCHPNA-RHLNSISHAVCSFLQELGIRI----NFDKTT--PS--PV-TD-----IRFLGYQIDEKYMKIEES------RWKELRTVIKKIKVGTWYDW-------------KC----IQRFVGHLNFVLPFTK--------GNIEMLKPMYAAITN-----------KVNFSFSSAYRTLLYKLTMGVCKLAIRPKSSVPLPRVATDATPTHGAI-SHITGGSAVFAFSKVRDIHIQELLMVCLAKIMIKPRCILSDSTLVCHKRYQTLPWHFAMLAKQLLSPIQLYFVPSKYNPADGPSRHRPPD-WTALTYTPLSK--------------AIYIPHRLCGT-------------
>AY433937_Duck_hepatitis_B_virus_strain_GD2,_complete_genome
MPQPLKQSLDQSKWLREAEKHLRELENLVDSNLEE--EKLKPQLSMGEDVQSPGKGEPL-----HPNVRAPLSHVVRAATIDLPR------LGNR-------LP--AQHHMGKLSGLYQMKGCSFNPEWKVPDISDTHFDLQVVNEC----------PSRNWKYLTPAKFWPK-SISYFPVQAGVKA-KYPDNVMQHEAIVGKYLNRLYEAGILYKRISKHLVTFKGKPYTWELQ----YLVKQHQVPDGT-----TTSKING-----------------------R----AENRRRRTPAKSISRPHDEENAWYLRGNTSWPNRITGKLFLV--DKNS-RNTT--EARLVVDFSQFSKGKNA------------MRF--PRYWSPNLST--LR--RILP-VGMPR-ISLDLSQAFYHLPLNPASSSRLAV-------SDGQHVYY--------------------------------------------------------FRKAPMGVGLSPFLLHLFTTALGSEIARRF-N----------------VWTFTYMDDFLLCHPNA-RHLNSISHAVCSFLQELGIRI----NFDKTT--PS--PV-TD-----IRFLGYQIDEKYMKIEES------RWKELRTVIKKIKVGTWYDW-------------KC----IQRFVGHLNFVLPFTK--------GNIEMLKPMYAAITN-----------KVNFSFSSAYRTLLYKLTMGVCKLAIRPKSSVPLPRVATDATPTHGAI-SHITGGSAVFAFSKVRDIHIQELLMVCLARLMIKPRCILSDSTFVCHKRYQTLPWHFAMLAKQLLSPIQLYFVPSKYNPADGPSRHRPPD-WTALTYTPLSK--------------AIYIPHRLCGT-------------
>AY521227_Duck_hepatitis_B_virus_strain_B,_complete_genome
MPQPLKQSLDQSKWLREAEKHLRELENLVDSNLEE--EKLKPQLSMGEDVQSPGKGEPL-----HPNVRAPLSHVVRAATIDLPR------LGNR-------LP--AQHHMGKLSGLYQMKGCSFNPEWKVPDISDTHFDLQVVNEC----------PSGNWKYLTPAKFWPK-SISYFPVQAGVKA-KYPDNVMQHEAIVGKYLNRLYEAGILYKRISKHLVTFKGKPYNWELQ----YLVKQHQVPDGT-----TTSKING-----------------------R----AENRRRRTPAKSISRPHDEENAWYLRGNTSWPNRITGKLFLV--DKNS-RNTT--EARLVVDFSQFSKGKNA------------MRF--PRYWSPNLST--LR--RILP-VGMPR-ISLDLSQAFYHLPLNPASSSRLAV-------SDGQHVYY--------------------------------------------------------FRKAPMGVGLSPFLLHLFTTALGSEISRRF-N----------------VWTFTYMDDFLLCHPNA-RHLNSISHAVCSFLQELGIRI----NFDKTT--PS--PV-ND-----IRFLGYQIDEKYMKIEES------RWKELRTVIKKIKVGTWYDW-------------KC----IQRFVGHLDFVLPFTK--------GNIEMLKPMYAAITN-----------KVNFSFSSAYRTLLYKLTMGVCKLAIRPKSSVPLPRVATDATPTHGAI-SHITGGSAVFAFSKVRDIHIQELLMVCLARLMIKPRCILSDSTFVCHKRYQTLPWHFAMLAKQLLSPTQLYFVPSKYNPADGPSRHKPPD-WTALTYTPLSK--------------AIYIPHRLCGT-------------
>NC_001344_Duck_hepatitis_B_virus,_complete_genome
MPQPLKQSLDQSKRLREAEKHLRELENLVDSNLEE--EKLKPQLSMGEDVQSPGKGEPL-----HPNVRAPLSHVVRAATIDLPR------LGNK-------LP--AKHHLGKLSGLYQMKGCTFNPEWKVPDISDTHFDLQVVNEC----------PSRNWKYLTPAKFWPK-SISYFPVQAGVKA-KYPDNVMQHEAIVGKYLNRLYEAGILYKRISKHLVTFKGKPYNWELQ----YLVKQHQVPDGT-----TTSKING-----------------------R----AENRRRRAPAKSISRPHDEENAWYLRGNTSWPNRITGKLFLV--DKNS-RNTT--EARLVVDFSQFSKGKNA------------MRF--PRYWSPNLST--LR--RILP-VGMPR-ISLDLSQAFYHLPLNPASSSRLAV-------SDGQHVYY--------------------------------------------------------FRKAPMGVGLSPFLLHLFTTALGSEIARRF-N----------------VWTFTYMDDFLLCHPNA-RHLNSISHAVCSFLQELGIRI----NFDKTT--PS--PV-ND-----IRFLGYQIDQKFMKIEES------RWIELRTVIKKIKIGAWYDW-------------KC----IQRFVGHLNFVLPFTK--------GNIEMLKPMYAAITN-----------KVNFSFSSAYRTLLYKLTMGVCKLAIRPKSSVPLPRVATDATPTHGAI-SHITGGSAVFAFSKVRDIHIQELLMVCLAKIMIKPRCILSDSTFVCHKRYQTLPWHFAMLAKQLLSPIQLYFVPSKYNPADGPSRHRPPD-WTALTYTPLSK--------------AIYIPHRLCGT-------------
>X60213_Duck_hepatitis_B_virus_complete_genome
MPQPLKQSLDQSKRLREAEKHLRELENLVDSNLEE--EKLKPQLSMGEDVQSPGKGEPL-----HPNVRAPLSHVVRAATIDLPR------LGNK-------LP--AKHHLGKLSGLYQMKGCTFNPEWKVPDISDTHFDLQVVNEC----------PSRNWKYLTPAKFWPK-SISYFPVQAGVKA-KYPDNVMQHEAIVGKYLNRLYEAGILYKRISKHLVTFKGKPYNWELQ----YLVKQHQVPDGT-----TTSKING-----------------------R----AENRRRRAPAKSISRPHDEENAWYLRGNTSWPNRITGKLFLV--DKNS-RNTT--EARLVVDFSQFSKGKNA------------MRF--PRYWSPNLST--LR--RILP-VGMPR-ISLDLSQAFYHLPLNPASSSRLAV-------SDGQHVYY--------------------------------------------------------FRKAPMGVGLSPFLLHLFTTALGSEIARRF-N----------------VWTFTYMDDFLLCHPNA-RHLNSISHAVCSFLQELGIRI----NFDKTT--PS--PV-ND-----IRFLGYQIDQKFMKIEES------RWIELRTVIKKIKIGAWYDW-------------KC----IQRFVGHLNFVLPFTK--------GNIEMLKPMYAAITN-----------KVNFSFSSAYRTLLYKLTMGVCKLAIRPKSSVPLPRVATDATPTHGAI-SHITGGSAVFAFSKVRDIHIQELLMVCLAKIMIKPRCILSDSTFVCHKRYQTLPWHFAMLAKQLLSPIQLYFVPSKYNPADGPSRHRPPD-WTALTYTPLSK--------------AIYIPHRLCGT-------------
>M32990_HPUS5CG_Duck_hepatitis_B_virus_complete_genome,_from_brown_Shanghai_duck
MPQPLKQSLDQSRWLREAEKHLRELENLVDSNLEE--EKLKPQLSMGEDVQSPGIGEPL-----HPNVRAPLSHVVRAATIDLPR------LGNK-------LP--AKHHLGKLSGLYQMKGCTFNPEWKVPDISDTHFDLQVINEC----------PSRNWKYLTPAKFWPK-SISYFPVQAGVKA-KYPDNVMQHEAIVGKYLNRLYEAGILYKRISKHLVTFKGKPYNWELQ----YLVKQHQVPDGT-----TTSKING-----------------------R----AENRRRRAPAKSISRPHDEENAWYLRGNTSWPNRITGKLFLV--DKNS-RNTT--EARLVVDFSQFSKGKNA------------MRF--PRYWSPNLST--LR--RILP-VGMPR-ISLDLSQAFYHLPLNPASSSRLAV-------SDGQHVYY--------------------------------------------------------FRKAPMGVGLSPFLLHLFTTALGSEIARRF-N----------------IWTFTYMDDFLLCHPNA-RHLNSISHAVCSFLQELGIRI----NFDKTT--PS--PV-ND-----IRFLGYQIDQKFMKIEES------RWKELRTVIKKIKIGAWYDW-------------KC----IQRFVGHLNFVLPFTK--------GNIEMLKPMYAAITN-----------KVNFSFSSAYRTLLYKLTMGVCKLAIRPKSSVPLPRVATDATPTHGAI-SHITGGSAVFAFSKVRDIHIQELLMVCLAKIMIKPRCILSDSTFVCHKRYQTLPWHFAMLAKQLLSPIQLYFVPSKYNPADGPSRHKPPD-WTALTYTPLSK--------------AIYIPHRLCGT-------------
>JX469896_Duck_hepatitis_B_virus_isolate_DHBV1,_complete_genome
MPQPLKQSLDQSKWLREAEKHLRELENLVDSNLEE--EKLKPQLSMGEDVQSPGKGEPL-----HPNVRAPLSHVVRAATIDLPR------LGNK-------LP--AKHHLGKLSGLYQMKGCTFNPEWKVPDISDTHFDLQVVNEC----------PSRNWKYLTPAKFWPK-SISYFPVQAGVKA-KYPDNVMQHEAIVGKYLNRLYDAGILYKRISKHLVTFKGKPYHWELR----YLVKQHQVPDGT-----TTSKING-----------------------R----AENRKRRDPAKSISTPHNEENAWYLRGNTSWPNRITGKLFLV--DKNS-RNTT--EARLVVDFSQFSKGKNA------------MRF--PRYWSPNLTT--LR--RILP-VGMPR-ISLDLSQAFYHLPLNPASSSRLAV-------SDGQHVYY--------------------------------------------------------FRKAPMGVGLSPFLLHLFTTALGSEIARRF-N----------------VWTFTYMDDFLLCHPNA-RHLNSISHAVCTFLQELGIRI----NFDKTT--PS--PV-ND-----IRFLGYQIDQKFMKIEES------RWKELRTVIKKIKVGAWYDW-------------KC----IQRFVGHLNFVLPFTK--------GNIEMLKPMYAAITN-----------KVNFSFSSAYRTLLYKLTMGVCKLAINPKSSVPLPRVATDATPTHGAI-SHITGGSAVFAFSKVRDIHIQELLMVCLARIMIKPRCILSDSTFVCHKRYQTLPWHFAMLAKQLLSPIQLYFVPSKYNPADGPSRHKPPD-WTALTYTTLVK--------------AIYIPHRLCGT-------------
>M32991_HPUS31CG_Duck_hepatitis_B_virus_complete_genome,_from_white_Shanghai_duck
MPQPLKQSLDQSKWLREAEKHLRELENLVDSNLEE--EKLKPHLSMGEDVQSPGKGEPL-----HPNVRAPLSHVVRAATIDLPR------LGNK-------LP--AKHHLGKLSGLYQMKGCSFNPEWKVPDISDTHFDLQVINEC----------PSRNWKYLTPAKFWPK-SISYFPVQAGVKA-KYPDNVMQHEAIVGKYLNRLYEAGILYKRISKHLVTFKGKPYHWELQ----YLVKQHQVPDGT-----TTCKING-----------------------R----EENRRRRAPAKSISRPHDEENGWYLRGNTSWPNRITGRLFLV--DKNS-RNTT--EARLVVDFSQFSKGKNA------------MRF--PRYWSPNLST--LR--RILP-VGMPR-ISLDLSQAFYHLPLNPASSSRLAV-------SDGQHVYY--------------------------------------------------------FRKAPMGVGLSPFLLHLFTTALGSEIARRF-N----------------VWTFTYMDDFLLCHPNA-RHLNSISHAVCTFLQELGIRI----NFDKTT--PS--PV-ND-----IRFLGYQIDQKFMRIEES------RWKELRTVIKKIKIGAWYDW-------------KC----IQRFVGHLNFVLPFTK--------GNIEMLKPMYAAITN-----------KVNFSFSSAYRTLLYKLTMGVCKLTIRPKSSVPLPRVATDATPTHGAI-SHITGGSAVLAFSKVRDIHIQELLMVCLAKIMIKPRCILSDSTFVCYKRYHTLPWHFAMLAKQLLSPIQLYFVPSKYNPADGPSRHKPPD-WTALTYTPLSK--------------AIYIPHRLCGT-------------
>AJ006350_Duck_hepatitis_B_virus,_complete_genome
MPQPLKQSLDQSKWLREAEKHLRELENLVDSNLEE--EKLKPQLSMGEDVQSPGKGEPL-----HPNVRAPLSHVVRAATTDLPR------LGNK-------LP--AKHHLGKLSGLYQMKGCTFNPEWKVPDISDTHFDLQITNEC----------PSRNWKYLTPAKFWPK-SISYFPVHAGVKP-KYPDNVMQHEAIVGKYLNRLYEAGILYKRISKHLVAFKGKPYHWELQ----YLVKQHQVPDGT-----TTCKING-----------------------R----AENRRRRTPAKSISRPHDEENGWYLRGNTSWPNRITGRLFLV--DKNS-RNTT--EARLVVDFSQFSKGKNA------------MRF--PRYWSPNLST--LR--RILP-VGMPR-ISLDLSQAFYHLPLNPASNSRLAV-------SDGQHVYY--------------------------------------------------------FRKAPMGVGLSPFLLHLFTTALGSEIARRF-N----------------VWTFTYMDDFLLCHPNA-RHLNSISHAVCTFLQELGVRI----NFDKTT--PS--PV-ND-----IRFLGYQIDQKFMKIEES------RWKELRTVIKKIKIGAWYDW-------------KC----IQRFVGHLNFVLPFTK--------GNIEMLKPMYAAITN-----------KVNFSFSSAYRTLLYKLTMGVCKLAIRPKSSVPLPRVATDATPTHGAI-SHITGGSAVFAFSKVRDIHIQELLMVCLARIMIKPRCILSDSTFVCHKRYQTLPWHFAMLAKQLLSPIQLYFVPSKYNPADGPSRHKPPD-WTALTYTPLSK--------------AIYIPHRLCGT-------------
>AF404406_Duck_hepatitis_B_virus,_complete_genome
MPQPLKQSLDQSKWLREAEKHLRELENLVDSNLEE--EKLKPQLSMGEDVQSPGKGEPL-----HPNVRAPLSHVVRAATIDLPR------LGNK-------LP--AKHHLGKLSGLYQMKGCTFNPEWKVPDISDTHFNLDVVNEC----------PSRNWKYLTPAKFWPK-SISYFPVQAGVKA-KYPDNVMQHESIVGKYLTRLYEAGILYRRISKHLVTFKGQPYNWELQ----YLVKQHQVPDGT-----TTSKING-----------------------R----AENRRRRAPAQSISRPHDEENVWYLRGNTSWPNRITGKLFLV--DKNS-RNTT--EARLVVDFSQFSKGKNA------------MRF--PRYWSPNLST--LR--RILP-VGMPR-ISLDLSQAFYHLPLNPASSSRLAV-------SDGQRVYY--------------------------------------------------------FRKAPMGVGLSPFLLHLFTTALGSEISRRF-N----------------VWTFTYMDDFLLCHPNA-RHLNSISHAVCTFLQELGIRI----NFDKTT--PS--PV-TE-----IRFLGYQIDQKFMKIEES------RWKELRTVIKKIKIGAWYDW-------------KC----IQRFVGHLNFVLPFTK--------GNIEMLKPMYAAITN-----------KVNFSFSSAYRTLLYKLTMGVCKLAIRPKSSVPLPRVATDATPTHGAI-SHITGGSAVFAFSKVRDIHIQELLMVCLAKLMIKPRCILSDSTFVCHKRYQTLPWHFAMLAKQLLSPIQLYFVPSKYNPADGPSRHRPPD-WTALTYTPLSK--------------AIYIPHRLCGT-------------
>M21953_HPUGA_Duck_hepatitis_B_virus,_complete_genome
MPQPLKQSLDQSKWLREAEKHLRELENLVDSNLEE--EKLKPQLSMGEDVQSPGKGEPL-----HPNVRAPLSHVVRAATIDLPR------LGNK-------LP--AKHHLGKLSGLYQMKGCTFNPEWKVPDISDTHFDLQVLNEC----------PSRNWKYLTPAKFWPK-SISYFPVQAGVKA-KYPDNVMQHESIVGKYLTRLYEAGILYKRISKHLVTFKGQPYKWEHQ----YLVKQHQIPDGA-----TTRKING-----------------------R----AENRRRGDPAKSISRPHDEENVWYLRGNTSWPNRITGKLFLV--DKNS-RNTT--EARLVVDFSQFSKGKNA------------MRF--PRYWSPNLST--LR--RILP-VGMPR-ISLDLSQAFYHLPLNPASSSRLAV-------SDGQRVYY--------------------------------------------------------FRKAPMGVGLSPFLLHLFTTALGSEIARRF-N----------------VWTFTYMDDFLLCHPNA-RHLNSISHAVCTFLQELGIRI----NFDKTT--PS--PV-TE-----IRFLGYQIDQKFMKIEED------RWKELRTVIKKIKVGAWYDW-------------KC----IQRFVGHLNFVLPFTK--------GNLEMLKPMYAAITN-----------KVNFSFSSAYRTLLYKLTMGVCKLAIKPKSSVPLPRVATDATPTHGAI-SHITGGSAVFAFSKVRDIHIQELLMVCLAKLMIKPRCILTDSTFVCHKRYQTLPWHFAMLAKQLLSPMQLYFVPSKYNPADGPSRHKPPD-WTALTYTPLSK--------------AIYIPHRLCGT-------------
>AY494851_Duck_hepatitis_B_virus,_complete_genome
MPRPLKQSLDQSKWLREAEKQLRELENLVDSNLEE--EKLKPQLSMGEDVQSPGKGEPL-----HPNVRAPLSHVVRAATIDLPR------LGNK-------LP--ARHHLGKLSGLYQMKGCTFNPEWKVPDISDTHFKSEIINEC----------PSRNWKYLTPAKFWPK-SISYFPVQAGVKP-KYPDNVMQHESIVGKYLTRLYEAGILYKRISKHLVTFKGQPYNWEQQ----YLVNQHHKPDGA-----TSRKING-----------------------H----SKNRGRRIIAEPTCRKNDEGNVWYLRGNTSWPNRITGKLFLV--DKNS-RNTE--EARLVVDFSQFSKGKNA------------MRF--PRYWSPNLTT--LR--RILP-VGMPR-ISLDLSQAFYHLPFNPASSSRLAI-------SDGQRVYY--------------------------------------------------------FRKAPMGVGLSPFLLHLFTTALGSEISRRF-N----------------VWTFTYMDDFLLCHPNA-RHLNAISHSVCSFLQELGVRI----NFDKTT--PS--PV-NE-----IRFLGYQIDQRYMKIEES------RWKELRTVIKKIKIGEWYDW-------------KC----IQRFVGHLNFVLPFTK--------GNIEMLKPMYAAITN-----------QVNFSFSSAYRTLLYKLTMGVCKLQIKPKSSVPLPRVATDATPTHGAI-SHITGGSAVFAFSKVRDIHVQELLMTCLAKIMIKPRCLLSDSTFVCHKRYQTLPWHFAMLAKQLLKPIPLYFVPSKYNPADGPSRHKPPD-WTALTYTPLSK--------------AIYIPHRLCGT-------------
>AY494850_Duck_hepatitis_B_virus,_complete_genome
MPRPLKQSLDQSKWLREAEKQLRELENLVDSNLEE--EKLKPQLSMGEDVQSPGKGEPL-----HPNVRAPLSHVVRAATIDLPR------LGNK-------LP--ARHHLGKLSGLYQMKGCTFNPEWKVPDISDTHFKSEIINEC----------PSRNWKYLTPAKFWPK-SISYFPVQAGVKP-KYPDNVMQHESIVGKYLTRLYEAGILYKRISKHLVTFKGQPYNWEQQ----YLVNQHLKPDGA-----TSRKING-----------------------H----SESRRRRTFVTTTCRKNDEENVWYLRGNTSWPNRITGKLFLV--DKNS-RNTE--EARLVVDFSQFSKGKNA------------MRF--PRYWSPNLST--LR--RILP-VGMPR-ISLDLSQAFYHLPFNPASSSRLAI-------SDGQRVYY--------------------------------------------------------FRKAPMGVGLSPFLLHLFTTALGSEISRRF-N----------------VWTFTYMDDFLLCHPNA-RHLNAISHSVCSFLQELGVRI----NFDKTT--PS--PV-NE-----IRFLGYQIDQKYLKIEDD------RWKELRTVIKKIKVGEWYDW-------------KC----IQRFVGHLNFVLPFTK--------GNTEMLKPMYAAITN-----------QVNFSFSSAYRTLLYKLTMGVCKLQIKPKSSVPLPRVATDATPTHGAI-SHITGGSAVFAFSKVRDIHIQELLMTCLAKLMIKPRCLLSDSTFVCHKRYQTLPWHFAMLAKQLLKPIQLYFVPSKYNPADGPSRHKPPD-WTALTYTPLSK--------------AIYIPHRLCGT-------------
>NC_005950_Snow_goose_hepatitis_B_virus,_complete_genome
MPRPLKQSLDQSKWLREAEKHLRLLENLVDSNLEE--EKLKPQLSMGEDVQSPGKGEPL-----HPNVRAPLSHVVRAATTDLPR------LGNK-------LP--ARHHLGKLSGLYQMKGCTFNPNWKVPDISDTHFDIDVTNEC----------PSRNWKYLTPAKFWPK-SISYFPIQAGVKN-KYPDNVMQHESIVGKYLSKLYEAGILYKRVSKHLVTFKGQPYNWERQ----YLVNQHLVPDGA-----TSSKING-----------------------C----SENRRRRNTFKSTGRTHDEENVWYLRGNTSWPNRITGKLFLV--DKNS-RNTT--EARLVVDFSQFSKGKNA------------MRF--PRYWSPNLTT--LR--RILP-VGMPR-ISLDLSQAFYHLPLNPASSSRLAV-------SDGQRVYY--------------------------------------------------------FRKAPMGVGLSPFLLHLFTTALGSEISRRF-N----------------VWTFTYMDDFLLCHPNA-RHLNSISHAVCTFLQELGIRI----NFDKTT--PS--PV-NE-----IRFLGYQIDHHYMRIEES------RWKELRTVIKKIKPGEWYDW-------------KC----IQRFVGHLNFVLPFTK--------GNIEMLKPMYAAITN-----------KVNFSFSSAYRTLLYKLTMGVCKLQINPKSSVPLPRVATDATPTHGAI-SHITGGSAVFAFSKVRDIHIQELLMVCLAGIMIKPRCILSDSTFVCHKRYQTLPWHFAMYAKQLLSPIQLYFVPSKYNPADGPSRHKPSD-WTALTYTPLSK--------------AIYIPHRLCGT-------------
>AF110996_Snow_goose_hepatitis_B_virus_isolate_SGHBV1-13,_complete_genome
MPRPLKQSLDQSKWLREAEKHLRLLENLVDSNLEE--EKLKPQLSMGEDVQSPGKGEPL-----HPNVRAPLSHVVRAATTDLPR------LGNK-------LP--ARHHLGKLSGLYQMKGCTFNPNWKVPDISDTHFDIDVTNEC----------PSRNWKYLTPAKFWPK-SISYFPIQAGVKN-KYPDNVMQHESIVGKYLSKLYEAGILYKRVSKHLVTFKGQPYNWERQ----YLVNQHLVPDGA-----TSSKING-----------------------C----SENRRRRNTFKSTGRTHDEENVWYLRGNTSWPNRITGKLFLV--DKNS-RNTT--EARLVVDFSQFSKGKNA------------MRF--PRYWSPNLTT--LR--RILP-VGMPR-ISLDLSQAFYHLPLNPASSSRLAV-------SDGQRVYY--------------------------------------------------------FRKAPMGVGLSPFLLHLFTTALGSEISRRF-N----------------VWTFTYMDDFLLCHPNA-RHLNSISHAVCTFLQELGIRI----NFDKTT--PS--PV-NE-----IRFLGYQIDHHYMRIEES------RWKELRTVIKKIKPGEWYDW-------------KC----IQRFVGHLNFVLPFTK--------GNIEMLKPMYAAITN-----------KVNFSFSSAYRTLLYKLTMGVCKLQINPKSSVPLPRVATDATPTHGAI-SHITGGSAVFAFSKVRDIHIQELLMVCLAGIMIKPRCILSDSTFVCHKRYQTLPWHFAMYAKQLLSPIQLYFVPSKYNPADGPSRHKPSD-WTALTYTPLSK--------------AIYIPHRLCGT-------------
>AF111000_Snow_goose_hepatitis_B_virus_isolate_SGHBV1-9,_complete_genome
MPRPLKQSLDQSKWLREAEKHLRLLENLVDSNLEE--EKLKPQLSMGEDVQSPGKGEPL-----HPNVRAPLSHVVRAATTDLPR------LGNK-------LP--ARHHLGKLSGLYQMKGCTFNPNWKVPDISDTHFDIDVTNEC----------PSRNWKYLTPAKFWPK-SISYFPIQAGVKN-KYPDNVMQHESIVGKYLSKLYEAGILYKRVSKHLVTFKGQPYNWERQ----YLVNQHLVPDGA-----TSSKING-----------------------C----SGNRRRRNTFKSTGRTHDEENVWYLRGNTSWPNRITGKLFLV--DKNS-RNTT--EARLVVDFSQFSKGKNA------------MRF--PRYWSPNLTT--LR--RILP-VGMPR-ISLDLSQAFYHLPLNPASSSRLAV-------SDGQRVYY--------------------------------------------------------FRKAPMGVGLSPFLLHLFTTALGSEISRRF-N----------------VWTFTYMDDFLLCHPNA-RHLNSISHAVCTFLQELGIRI----NFDKTT--PS--PV-NE-----IRFLGYQIDHHYMKIEES------RWKELRTVIKKIKPGEWYDW-------------KC----IQRFVGHLNFVLPFTK--------GNIEMLKPMYAAITN-----------KVNFSFSSAYRTLLYKLTMGVCKLQINPKSSVPLPRVATDATPTHGAI-SHITGGSAVFAFSKVRDIHIQELLMVCLARIMIKPRCILSDSTFVCHKRYQTLPWHFAMYAKQLLSPIQLHFVPSKYNPADGPSRHKPPD-WTALTYTPLSK--------------AIYIPHRLCGT-------------
>AF110999_Snow_goose_hepatitis_B_virus_isolate_SGHBV1-7,_complete_genome
MPRPLKQSLDQSKWLREAEKHLRLLENLVDSNLEE--EKLKPQLSMGEDVQSPGKGEPL-----HPNVRAPLSHVVRAATTDLPR------LGNK-------LP--ARHHLGKLSGLYQMKGCTFNPNWKVPDISDTHFDIDVTNEC----------PSRNWKYLTPAKFWPK-SISYFPIQAGVKN-KYPDNVMQHESIVGKYLSKLYEAGILYKRVSKHLVTFKGQPYNWERQ----YLVNQHLVPDGA-----TSSKING-----------------------C----SENRRRRNTFKSTGRTHDEENVWYLRGNTSWPNRITGKLFLV--DKYS-RNTT--EARLVVDLSQFSKGKNA------------MRF--PRYWSPNLTT--LR--RILP-VGMPR-ISLDLSQAFYHLPLNPASSSRLAV-------SDGQRVYY--------------------------------------------------------FRKAPMGVGLSPFLLHLFTTALGSEISRRF-N----------------VWTFTYMDDFLLCHPNA-RHLNSISHAVCTFLQELGIRI----NFDKTT--PS--PV-NE-----IRFLGYQIDHHYMKIEES------RWKELRTVIKKIKPGEWYDW-------------KC----IQRFVGHLNFVLPFTK--------GNIEMLKPTYAAITN-----------KVNFSFSSAYRTLLYKLTMGVCKLQINPKSSVPLPRVATDATPTHGAI-SHITGGSAVFAFSKVRDIHIQELLMVCLARIMIKPRCILSDSTFVCHKRYQTLPWHFAMYAKQLLSPVQLYFVPSKYNPADGPSRHKPPD-WTALTYTPLSK--------------AIYIPHRLCGT-------------
>AF110997_Snow_goose_hepatitis_B_virus_isolate_SGHBV1-15,_complete_genome
MPRPLKQSLDQSKWLREAEKHLRLLENLVDSNLEE--EKLKPQLSMGEDVQSPGKGEPL-----HPNVRAPLSHVVRAATTDLPR------LGNK-------LP--ARHHLGRLSGLYQMKGCTFNPNWKVPDISDTHFDIAVTNEC----------PSRNWKYLTPAKFWPK-SISYFPIQAGVKN-KYPDNVMQHESIVGKYLSKLYEAGILYKRVSKHLVTFKGQPYNWERQ----YLVNQHLVPDGA-----TSSKING-----------------------C----SENRRRRNTFKSTGRTHDEENVWYLRGNTSWPNRITGKLFLV--DKNS-RNTT--EARLVVDFSQFSKGKNA------------MRF--PRYWSPNLTT--LR--RILP-VGMPR-ISLDLSQAFYHLPLNPASSSRLAV-------SDGQRVYY--------------------------------------------------------FRKAPMGVGLSPFLLHLFTTALGSEISRRF-N----------------VWTFTYMDDFLLCHPNA-RHLNSISHAVCTFLQELGIRI----NFDKTT--PS--PV-NE-----IRFLGYQIDHHYMKIEES------RWKELRTVIKKIKPGEWYDW-------------KC----IQRFVGHLNFVLPFTK--------GNIEMLKPMYAAITN-----------KVNFSFSSAYRTLLYKLTMGVCKLQINPKSSVPLPRVATDATPTHGAI-SHITGGSAVFAFSKVRDIHIQELLMVCLARIMIKPRCILSDSTFVCHKRYQTLPWHFAMYAKQLLSPIQLYFVPSKYNPADGPSRHKPPD-WTALTYTPLSK--------------AIYIPHRLCGT-------------
>AF110998_Snow_goose_hepatitis_B_virus_isolate_SGHBV1-19,_complete_genome
MPRPLKQSLDQSKWLREAEKHLRLLENLVDSNLEE--EKLKPQLSMGEDVQSPGKGEPL-----HPNVRAPLSHVVRAATTDLPR------LGNK-------LP--ARHHLGKLSGLYQMKGCTFNPNWKVPDISDTHFDIDVTNEC----------PSRNWKYLTPAKFWPK-SISYFPIQAGVKN-KYPDNVMQHESIVGKYLSKLYEAGILYKRVSKHLVTFKGQPYNWERQ----YLVNQHLVPDGA-----TSSKING-----------------------C----SENRRRRNTFKSTGRTHDEENVWYLRGNTSWPNRITGKLFLV--DKNS-RNTT--EARLVVDFSQFSKGKNA------------MRF--PRYWSPNLTT--LR--RILP-VGMPR-ISLDLSQAFYHLPLNPASSSRLAV-------SDGQRVYY--------------------------------------------------------FRKAPMGVGLSPFLLHLFTTALGSEISRRF-N----------------VWTFTYMDDFLLCHPNA-RHLNSISHAVCTFLQELGIRI----NFDKTT--PS--PV-NE-----IRFLGYQIDHHYMKIEES------RWKELRTVIKKIKPGEWYDW-------------KC----IQRFVGHLNFVLPFTK--------GNIEMLKPMYAAITN-----------KVNFSFSSAYRTLLYKLTMGVCKLQINPKSSVPLPRVATDRTPTHGAI-SHITGGSAVFAFSKVRDIHIQELLMVCLARIMIKPRCILSDSTFVCHKRYQTLPWHFAMYAKQLLSPIQLYFVPSKYNPADGPSRHKPPD-WTALTYTPLSK--------------AIYIPHRLCGT-------------
>NC_005890_Sheldgoose_hepatitis_B_virus,_complete_genome
MPQPLKQSLDQSKWLREAEIKLRVLENLVDCNLEE--GKLKPQLSMGEDVQSPGIGEPL-----HPNVRAPLSHVLQLVTTDLPR------LGNK-------EP--ARHHLGKLSGLYQMKGCEFNPAWKVPELSDTHFNIDIKNEC----------PSRNWKYLTPAKFWPK-SISYFPVHAGVKP-KYPDNVMQHEQIVGKYLTRLYEAGILYKRISKHLVTFKGRPYPWEQQ----YLVNQHLDKNGP-----NTSKING-----------------------C----EKNRRRRDFIESTSRKNDKEDVWFLRGNTSWPNRITGKLFLV--DKNS-RNTE--EARLVVDFSQFSKGKNA------------MRF--PRYWSPNLST--LR--RILP-VGMPR-ISLDLSQAFYHLPFNPASSSRLAV-------SDGQRVYY--------------------------------------------------------FRKAPMGVGLSPFLLHLFTTALGSEIARRF-N----------------VWTFTYMDDFLLCHPNA-RHLHAISNSVCNFLQELGIRI----NFDKTT--PS--PV-TE-----IRFLGYQIDSKFMRIEDM------RWTEIRNVIKKIKVGEWYDW-------------KC----IQRFVGHLNFVLPFTK--------GNTEMLKPMYTAISN-----------QVNFSFSSAYRTLLYKLTMGVCKLSIKPKVSVPLPRVATDATPTHGAI-SHITGGSAVFTFSKVRDIHVQELLMACLAKLMIKPRCLLSDSTFVCHKRYHSLPWSFAMLAKQLLNPIQLYFVPSKYNPADGPSRHKPPD-WTALTYTPLSK--------------RIYIPHRLCGT-------------
>AY494853_Sheldgoose_hepatitis_B_virus,_complete_genome
MPQPLKQSLDQSKWLREAEIKLRVLENLVDCNLEE--GKLKPQLSMGEDVQSPGIGEPL-----HPNVRAPLSHVLQLVTTDLPR------LGNK-------EP--ARHHLGKLSGLYQMKGCEFNPAWKVPELSDTHFNIDIKNEC----------PSRNWKYLTPAKFWPK-SISYFPVHAGVKP-KYPDNVMQHEQIVGKYLTRLYEAGILYKRISKHLVTFKGRPYPWEQQ----YLVNQHLDKNGP-----NTSKING-----------------------C----EKNRRRRDFIESTSRKNDKEDVWFLRGNTSWPNRITGKLFLV--DKNS-RNTE--EARLVVDFSQFSKGKNA------------MRF--PRYWSPNLST--LR--RILP-VGMPR-ISLDLSQAFYHLPFNPASSSRLAV-------SDGQRVYY--------------------------------------------------------FRKAPMGVGLSPFLLHLFTTALGSEIARRF-N----------------VWTFTYMDDFLLCHPNA-RHLHAISNSVCNFLQELGIRI----NFDKTT--PS--PV-TE-----IRFLGYQIDSKFMRIEDM------RWTEIRNVIKKIKVGEWYDW-------------KC----IQRFVGHLNFVLPFTK--------GNTEMLKPMYTAISN-----------QVNFSFSSAYRTLLYKLTMGVCKLSIKPKVSVPLPRVATDATPTHGAI-SHITGGSAVFTFSKVRDIHVQELLMACLAKLMIKPRCLLSDSTFVCHKRYHSLPWSFAMLAKQLLNPIQLYFVPSKYNPADGPSRHKPPD-WTALTYTPLSK--------------RIYIPHRLCGT-------------
>AY494852_Sheldgoose_hepatitis_B_virus,_complete_genome
MPQPLKQSLDQSKWYREAEKQLRVLESLVDCNLEG--EKLKPQLSMGEDVQSPGKGEPL-----HPNVRAPLSRVLQAVTTDLPR------LGNK-------SP--ARHHLGKLSGLYQMKGCEFNPEWKVPNLSDTHFKIDIKNEC----------PSRNWKYLTPAKFWPK-SISYFPVQVGVKP-KYPDNVMQHEAIVGKYLHRLYEAGILYKRVSKHLVTFKGQPYPWEQQ----YLVNQHLDKNGA-----TSSKING-----------------------C----EKNRRRRIITESASRKNDEENVWFLRGNTSWPNRITGKLFLV--DKNS-RNTE--EARLVVDFSQFSKGKNA------------MRF--PRYWSPNLST--LR--RILP-VGMPR-ISLDLSQAFYHLPFNPASSSRLAI-------SDGQRVYY--------------------------------------------------------FRKAPMGVGLSPFLLHLFTTALGSEISRRF-N----------------VWTFTYMDDFLLCHPNA-RHLHAISNAVCTFLQELGVRI----NFDKTT--PS--PV-HE-----IRFLGYEIDSTYMKIEES------RWKELRTVIKKIKVGEWYDW-------------KC----IQRFVGHLNFVLPFTK--------GSTEMLKPMYAAITN-----------QVNFSFSSAYRTLLYKLTMGVCKLQIKPKVSVPLPRVATDATPTHGAI-SHITGGSAVFAFSKVRDIHVQELLMSCLAKLMIKPRCLLSDSTFVCHKKFHSLPWHFAMLAKQLLNPIQLYFVPSKYNPADGPSRHKPPD-WTALTYTPLSK--------------AIYIPHRLCGT-------------
>NC_005888_Ross's_goose_hepatitis_B_virus,_complete_genome
MPQPLKQSLDQSKWRREAEIRLRELENLVDSNLGE--EELKPQLSMGEDVQSPGKGEPL-----HPSVRAPLSRVLLGTTTDLPR------LGNK-------DP--ARHKLGKLSGLYQMKGCEFNPQWKVPDISDTHFNLDIINEC----------PSRNWKYLTPAKFWPK-SISYFPAHSGVKP-KYPDDVAGHEQIVGQYLTKLFEAGILYKRESKHLVTFKGTPYQWERQ----YLVNQPADLHGA-----ATSKING-----------------------R----KKSRRSGTPPSTIGRKDDE-NVFYLRGNTSWPNRITGRIFLV--DKNS-RNTA--EARLVVDFSQFSKGKHA------------MRF--PKYWSPNLST--LR--RILP-VGMPR-ISLDLSQAFYHLPLNPACSSRLAI-------SDGQHVYY--------------------------------------------------------FRKAPMGVGLSPFLLHLFTTALGSEIARRF-N----------------VWTFTYMDDFLLCHPNA-RHLNSRSHAVCSFLQELGVRI----NFDKTT--PS--PV-TE-----IKFLGYLIDDKFMKIEDQ------RWNELRQVIKKIQIGKWYDW-------------KC----IQRFIGHLNFILPFTK--------GNVEMLKPMYHAVTH-----------KVNFSFSSSYRTLLYKLTMGVCKLRLNPKVSLPLPRVATDATLTHGAI-SHITGGCAVFTFSKVRDIHIQELLMACLAKLMIKPRCLLTDSTFVIHKRYQTLPWHFAVLAKQLMQNIQLYFVPSKYNPADGPTRHKPPD-WTALTYTPLSK--------------AIYIPHRLCGT-------------
>M95589_HPUGENM_Ross'_goose_hepatitis_B_virus,_complete_genome
MPQPLKQSLDQSKWRREAEIRLRELENLVDSNLGE--EELKPQLSMGEDVQSPGKGEPL-----HPSVRAPLSRVLLGTTTDLPR------LGNK-------DP--ARHKLGKLSGLYQMKGCEFNPQWKVPDISDTHFNLDIINEC----------PSRNWKYLTPAKFWPK-SISYFPAHSGVKP-KYPDDVAGHEQIVGQYLTKLFEAGILYKRESKHLVTFKGTPYQWERQ----YLVNQPADLHGA-----ATSKING-----------------------R----KKSRRSGTPPSTIGRKDDE-NVFYLRGNTSWPNRITGRIFLV--DKNS-RNTA--EARLVVDFSQFSKGKHA------------MRF--PKYWSPNLST--LR--RILP-VGMPR-ISLDLSQAFYHLPLNPACSSRLAI-------SDGQHVYY--------------------------------------------------------FRKAPMGVGLSPFLLHLFTTALGSEIARRF-N----------------VWTFTYMDDFLLCHPNA-RHLNSRSHAVCSFLQELGVRI----NFDKTT--PS--PV-TE-----IKFLGYLIDDKFMKIEDQ------RWNELRQVIKKIQIGKWYDW-------------KC----IQRFIGHLNFILPFTK--------GNVEMLKPMYHAVTH-----------KVNFSFSSSYRTLLYKLTMGVCKLRLNPKVSLPLPRVATDATLTHGAI-SHITGGCAVFTFSKVRDIHIQELLMACLAKLMIKPRCLLTDSTFVIHKRYQTLPWHFAVLAKQLMQNIQLYFVPSKYNPADGPTRHKPPD-WTALTYTPLSK--------------AIYIPHRLCGT-------------
>AY494848_Ross'_goose_hepatitis_B_virus,_complete_genome
MPQPLKQSLDQSKWRREAEIKLRELENLVDSNLGE--EELKPQLSMGEDVQSPGKGEPL-----HPSVRAPLSRVLLGTTTDLPR------LGNK-------DP--ARHKLGKLSGLYQMKGCEFNPQWKVPDISDTHFNLDIINEC----------PSRNWKYLTPAKFWPK-SISYFPVHSGVKP-KYPDDVAGHEQIVGQYLTKLFEAGILYKRESKHLVTFKGTPYQWERQ----YLVNQPADLHGA-----ATSKING-----------------------R----KKSRRSGTPPSTTGRKDDEKNVFYLRGNTSWPNRITGRIFLV--DKNS-RNTA--EARLVVDFSQFSKGKHA------------MRF--PKYWSPNLST--LR--RILP-VGMPR-ISLDLSQAFYHLPLNPASSSRLAI-------SDGQHVYY--------------------------------------------------------FRKAPMGVGLSPFLLHLFTTALGSEIARRF-N----------------VWTFTYMDDFLLCHPNA-RHLNSISHAVCSFLQELGVRI----NFDKTT--PS--PV-TE-----IKFLGYLIDDKFMKIEDQ------RWNELRQVIKKIQIGKWYDW-------------KC----IQRFIGHLNFILPFTK--------GNVEMLKPMYHAVTH-----------KVNFSFSSSYRTLLYKLTMGVCKLKLNPKVSLPLPRVATDATLTHGAI-SHITGGCAVFTFSKVRDIHIQELLMACLAKLMIKPRCLLTDSTFVIHKRYQTLPWHFAVLAKQLMQNIQLYFVPSKYNPADGPTRHKPPD-WTALTYTPLSK--------------AIYIPHRLCGT-------------
>AY494849_Ross'_goose_hepatitis_B_virus,_complete_genome
MPRPLKQSLDQSRWLREAEKQLRVLENLVDSNLEE--EKLKPQLSMGEDVQSPGKGEPL-----HPNVRAPLSHVVRAATIDLPR------LGNK-------DP--ARHKLGKLSGLYQMKGCDFNPQWKVPDISDTHFKLDIINEC----------PSRNWKYLTPAKFWPK-SISYFPVHTGVKP-KYPDDVAGHEQIVGQYLTKLFEAGILYKRESKHLVTFKGTPYQWERQ----YLVNQPADLHGA-----VSSKING-----------------------R----KKSRRSRTPPSTTGWANDEKNVFYLRGNTSWPNRITGRIFLV--DKNS-RNTE--EARLVVDFSQFSKGKHA------------MRF--PKYWSPNLST--LR--RILP-MGMPR-ISLDLSQAFYHLPLNPASSSRLAI-------SDGQHVYY--------------------------------------------------------FRKAPMGVGLSPFLLHLFTTALGSEISRRF-N----------------VWTFTYMDDFLLCHPNA-RHLNAISHAVCSFLQELGVRI----NFDKTT--PS--PV-TE-----IKFLGYLIDDKYMKIEDQ------RWNELRQVIKKIQVGKWYDW-------------KC----IQRFIGHLNFILPFTK--------GNVEMLKPMYHAVTH-----------RVNFSFSSSYRTLLYKLTMGVCKLRLNPKVSLPLPRVATDATLTHGAI-SHITGGCAVFTFSKVRDIHIQELLMACLAKLMIKPRCLLTDSTFVIHKRYQTLPWHFAVLAKQLMQNIQLYFVPSKYNPADGPTRHKPPD-WTALTYTPLSK--------------AIYIPHRLCGT-------------
>NC_001486_Heron_hepatitis_B_virus,_complete_genome
MPQPLKQSLDQSRWLKEAEIKLRELENLVDSNLED--ERLKPQLSMGEDVLSPEAGDPL-----HPNVRAPLSHVIGETRHDPPH------LGNR-------DP--ARHKLGKLTGLYQMKGCEFNPHWKIPDISATNFSQEIINEC----------PSRNWKYLTPAKFWPK-SISYLPVHSGVKP-KYPEFQQNHESLVNDYLNKLFEAGILYKRVSKHLVTFKGPYFTWEQK----HLVPQQ---HGA-----YSSKIND-----------------------R----QESRRRRIITATSSRKNDEENGSYLRGNTSWPNRVTGRIFLV--DKNS-RNTE--EARLVVDFSQFSKGKNA------------MRF--PKYWCPNLTT--LR--RILP-VGMPR-ISLDLSQAFYHLPLAPASSSRLAV-------SDGKQVYY--------------------------------------------------------FRKAPMGVGLSPFLLHLFTTAIGAEIASRF-N----------------VWTFSYMDDFLLCHPSA-RHLNTISHAVCTFLQEFGIRI----NFDKMT--PS--PV-TT-----IRFLGYEISKQHMKIEES------RWNELRTVIKKIKVGQWYDW-------------KC----IQRFIGHLNFVLPFTK--------GNIEMLKPMYDACTH-----------RVNFAFSSRYKILLYKLTMGVCKLTLDPKVSLPLPRVATDATLTHGAI-SHITGGSAVFTFSKVRDIHIQELLMVCLAKLMIKPRCILTDSTYVCHRKFSKLPWHFAMYAKQLLTRLTLYYVPSKYNPADGPTRHKPPD-WTAVTYTPLSK--------------HIYIPHRLCGL-------------
>M22056_HPUCG_Heron_hepatitis_B_virus_complete_genome
MPQPLKQSLDQSRWLKEAEIKLRELENLVDSNLED--ERLKPQLSMGEDVLSPEAGDPL-----HPNVRAPLSHVIGETRHDPPH------LGNR-------DP--ARHKLGKLTGLYQMKGCEFNPHWKIPDISATNFSQEIINEC----------PSRNWKYLTPAKFWPK-SISYLPVHSGVKP-KYPEFQQNHESLVNDYLNKLFEAGILYKRVSKHLVTFKGPYFTWEQK----HLVPQQ---HGA-----YSSKIND-----------------------R----QESRRRRIITATSSRKNDEENGSYLRGNTSWPNRVTGRIFLV--DKNS-RNTE--EARLVVDFSQFSKGKNA------------MRF--PKYWCPNLTT--LR--RILP-VGMPR-ISLDLSQAFYHLPLAPASSSRLAV-------SDGKQVYY--------------------------------------------------------FRKAPMGVGLSPFLLHLFTTAIGAEIASRF-N----------------VWTFSYMDDFLLCHPSA-RHLNTISHAVCTFLQEFGIRI----NFDKMT--PS--PV-TT-----IRFLGYEISKQHMKIEES------RWNELRTVIKKIKVGQWYDW-------------KC----IQRFIGHLNFVLPFTK--------GNIEMLKPMYDACTH-----------RVNFAFSSRYKILLYKLTMGVCKLTLDPKVSLPLPRVATDATLTHGAI-SHITGGSAVFTFSKVRDIHIQELLMVCLAKLMIKPRCILTDSTYVCHRKFSKLPWHFAMYAKQLLTRLTLYYVPSKYNPADGPTRHKPPD-WTAVTYTPLSK--------------HIYIPHRLCGL-------------
>AJ251937_Stork_hepatitis_B_virus1,_complete_genome,_isolate_STHBV-21
MPQPLKQSLDQSKWLKAAEIKLRELENLVDLSLEE--EKLKPQLSMGEDVQSPEGGDPL-----HPNVRAPLSHVIEKTKVDPPR------LGNR-------DP--ARHKLGKLSGLYQMKGCEFNPDWKIPDISRTHINTEIVNEC----------PSRNWKYLTPAKFWPK-SISYFPVHAGVKP-KYPEFQNCHESLVNDYLSKLFEAGILYKRVSKHLVTFKGPSFSWEQP----YLVPQH---HGA-----YTSKIHN-----------------------R----QESRRRRIITATISRKNDEEDGSFLRGNTSWPNRITGRIFLV--DKNS-RNTT--EARLVVDFSQFSKGKNA------------MRF--PKYWSPNLTA--LR--RIVP-LGMPR-ISLDLSQAFYHLPLNPASSSRLAV-------SDGKQVYY--------------------------------------------------------FRKAPMGVGLSPFLLHLFTTAIGAEISRRF-N----------------VWTFSYMDDFLLCHPSA-RHLNSISHAVCTFLQEFGIRI----NFDKMT--PS--PV-TT-----IRFLGYEISNQHLKIEES------RWNELRQVIKKIKVGQWYDW-------------KC----IQRLIGHLNFVLPFTK--------GNVEMLKPMYDACTH-----------RVNFAFSSRYKILLYKLTMGVCKLTLKPKSSLPLPRVATDATLTHGAI-SHITGGSAVFTFSKVRDIHVQELLMVCLARLMIKPRCILTDSTYVCHRKFNKLPWHFAMYAKQLLTRLTLYYVPSKYNPADGPTRHKPPD-WTAVTYTPLSK--------------HIYVPHRLCGP-------------
>AJ251936_Stork_hepatitis_B_virus6,_complete_genome,_isolate_STHBV-16
MPQPLKQSLDQSKWLKAAEIKLRELENLVDLSLEE--EKLKPQLSMGEDVQSPEGGDPL-----HPNVRAPLSHVIEKTKVDPPR------LGNR-------DP--ARHKLGKLSGLYQMKGCEFNPDWKIPDISRTHINTEIVNEC----------PSRNWKYLTPAKFWPK-SISYFPVHAGVKP-KYPEFQNCHESLVNDYLSKLFEAGILYKRVSKHLVTFKGPSFSWEQP----YLVPQH---HGA-----YTSKIHN-----------------------R----QESRRRRIITATISRKNDEEGGSFLRGNTSWPNRITGRIFLV--DKNS-RNTT--EARLVVDFSQFSKGKNA------------MRF--PKYWSPNLTA--LR--RIVP-LGMPR-ISLDLSQAFYHLPLNPASSSRLAV-------SDGKQVYY--------------------------------------------------------FRKAPMGVGLSPFLLHLFTTAIGAEISRRF-N----------------VWTFSYMDDFLLCHPSA-RHLNSISHAVCTFLQEFGIRI----NFDKMT--PS--PV-TT-----IRFLGYEISNQHLKIEES------RWNELRQVIKKIKVGQWYDW-------------KC----IQRLIGHLNFVLPFTK--------GNVEMLKPMYDACTH-----------RVNFAFSSRYKILLYKLTMGVCKLTLKPKPSLPLPRVATDATLTHGAI-SHITGGSAVFTFSKVRDIHVQELLMVCLARLMIKPRCILTDSTYVCHRKFNKLPWHFAMYAKQLLTRLTLYYVPSKYNPADGPTRHKPPD-WTAITYTPLSK--------------HIYVPHRLCGP-------------
>AJ251935_Stork_hepatitis_B_virus,_complete_genome,_isolate_STHBV-7
MPQPLKQSLDQSKWLKAAEIKLRELENLVDLSLEE--EKLKPQLSMGEDVQSPEGGDPL-----HPNVRAPLSHVIEKTKVDPPR------LGNR-------DP--ARHKLGKLSGLYQMKGCEFNPDWKIPDISRTHINTEIVNEC----------PSRNWKYLTPAKFWPK-SISYFPVHAGVKP-KYPEFQNCHESLVNDYLSKLFEAGILYKRVSKHLVTFKGPSFSWEQP----YLVPQH---HGA-----YTSKIHN-----------------------R----QESRRRRIITATISRKNDEEDGSFLRGNTSWPNRITGRIFLV--DKNS-RNTT--EARLVVDFSQFSKGKNA------------MRF--PKYWSPNLTA--LR--RIVP-LGMPR-ISLDLSQAFYHLPLNPASSSRLAV-------SDGKQAYY--------------------------------------------------------FRKAPMGVGLSPFLLHLFTTAIGAEISRRF-N----------------VWTFSYMDDFLLCHPSA-RHLNSISHAVCTFLQEFGIRI----NFDKMT--PS--PV-TT-----IRFLGYEISNQHLKIEES------RWNELRQVIKKIKVGQWYDW-------------KC----IQRLIGHLNFVLPFTK--------GNVEMLKPMYDACTH-----------RVNFAFSSRYKILLYKLTMGVCKLTLKPKSSLPLPRVATDATLTHGAI-SHITGGSAVFTFSKVRDIHVQELLMVCLARLMIKPRCILTDSTYVCHRKFNKLPWHFAMYAKQLLTRLTLYYVPSKYNPADGPTRHKPPD-WTAITYTPLSK--------------HIYVPHRLCGP-------------
>AJ251934_Stork_hepatitis_B_virus,_complete_genome,_isolate_STHBV-1
MPQPLKQSLDQSKWLKAAEIKLRELENLVDLSLEE--EKLKPQLSMGEDVQSPEGGDPL-----HPNVRAPLSHVIEKTKVDPPR------LGNR-------DP--ARHKLGKLSGLYQMKGCEFNPDWKIPDISRTHINTEIVNEC----------PSRNWKYLTPAKFWPK-SISYFPVHAGVKP-KYPEFQNCHESLVNDYLSKLFEAGILYKRVSKHLVTFKGPSFSWEQP----YLVPQH---HGA-----YTSKIHN-----------------------R----QESRRRRIITATISRKNDEEDGSFLRGNTSWPNRITGRIFLV--DKNS-RNTT--EARLVVDFSQFSKGKNA------------MRF--PKYWSPNLTA--LR--RIVP-LGMPR-ISLDLSQAFYHLPLNPASSSRLAV-------SDGKQVYY--------------------------------------------------------FRKAPMGVGLSPFLLHLFTTAIGAEISRRF-N----------------VWTFSYMDDFLLCHPSA-RHLNSISHAVCTFLQEFGIRI----NFDKMT--PS--PV-TT-----IRFLGYEISNQHLKIEES------RWNELRQVIKKIKVGQWYDW-------------KC----IQRLIGHLNFVLPFTK--------GNVEMLKPMYDACTH-----------RVNFAFSSRYKILLYKLTMGVCKLTLKPKSSLPLPRVATDATLTHGAI-SHITGGSAVFTFSKVRDIHVQELLMVCLARLMIKPRCILTDSTYVCHRKFNKLPWHFAMYAKQLLTRLTLYYVPSKYNPADGPTRHKPPD-WTAITYTPLSK--------------HIYVPHRLCGP-------------
>JX274035_Parrot_hepatitis_B_virus_isolate_P1035,_complete_genome
MPQPLKQSLDQSKWLQVAEQKLRELENLVDLNLEE--EKLKPQLSMGEDVQSPEKGVPL-----HPNVRAPLSRVLQGVQEDPPR------LGDK-------SP--ASHKLGKLSGLYQMKGCEFNPEWKVPDITQTQFDLDIINEC----------PSRNWKYLTPAKFWPK-SISYYPREIGVKP-KYPDNQKQHEAIVGIYLNKLYEAGILYRRNSKHIVTFKGKPYPWETK----YLVIQRQ-QYGP-----KSSKING-----------------------H----SSSGRRGIIDPSNISATDEEDVYYLRGNTTWPNRITGRIFLV--DKNS-RNTE--EARLVVDFSQFSKGQNA------------LRF--PKYWSPNLST--LR--RILP-VGMHR-ISLDLSQAFYHIPLNPASGSRLAI-------SDGESVYY--------------------------------------------------------FRKTPMGVGISPFFLHLFSAAIGSEISRRF-N----------------IWTFTYMDDFLLCHPNA-RHLNAVSHAVCTFLQEFGIRI----NFDKMT--PS--PV-TT-----IRFLGYEINEQYIQIEDS------RWTELRTVIKKISVGKWYDW-------------KC----IQRLIGHIQFVLPFTK--------GNSEMLKPMYLAVKE-----------QVNFSFSSRYRNLLYKLTMGVCRLTLNPKVSLPLPRVATDATLTHGAI-SHITGGSAVFTFSKVRDIHVQELLMSCLAMLMIKPRCLLSDSTFVCHKRYMTLPWNFAVLSKQLLGKVPIYYVPSKYNPADGPTRKKPPD-WTALTYTPLSK--------------TPYIPHRLCGG-------------
>JX274034_Parrot_hepatitis_B_virus_isolate_P1036,_complete_genome
MPQPLKQSLDQSKWFQVAKQKLRELENLVDLNLEE--EKLKPQLSMGEDVQSPEKGVPL-----HPNVRAPLSRVLQGVQEDPPR------LGDK-------SP--ASHKLGKLSGLYQMKGCEFNPEWKVPDITQTQFDLDIINEC----------PSRNWKYLTPAKFWPK-SISYYPREIGVKP-KYPDNQKQHEAIVGIYLNKLYEAGILYKRNSKHIVTFKGKPYPWETK----YLVIQRQ-QYGP-----KSSKING-----------------------H----SSSGRRGIIDPSNISATDEEDVYYLRGNTTWPNRITGRIFLV--DKNS-RNTE--EARLVVDFSQFSKGQNA------------LRF--PKYWSPNLST--LR--RILP-VGMHR-ISLDLSQAFYHIPLNPASGSRLAI-------SDGESVYY--------------------------------------------------------FRKTPMGVGISPFFLHLFSAAIGSEISRRF-N----------------IWTFTYMDDFLLCHPNA-RHLNAVSHAVCTFLQEFGIRI----NFDKMT--PS--PV-TT-----IRFLGYEINEQYIQIEDS------RWTELRTVIKKISVGKWYDW-------------KC----IQRLIGHIQFVLPFTK--------GNSEMLKPMYLAVKE-----------QVNFSFSSRYRNLLYKLTMGVCRLTLNPKVSLPLPRVATDATLTHGAI-SHITGGSAVFTFSKVRDIHVQELLMSCLAMLMVKPRCLLSDSTFVCHKRYMTLPWNFAVLSKQLLGKVPIYYVPSKYNPADGPTRKKPPD-WTALTYTPLSK--------------TPYIPHRLCGG-------------
>JX274029_Parrot_hepatitis_B_virus_isolate_P1232,_complete_genome
MPQPLKQSLDQSKWLQVAEQKLRELENLVDLNLEE--EKLKPQLSMGEDVQSPEKGVPL-----HPNVRAPLSRVLQGVQEDPPR------LGDK-------SP--ASHKLGKLSGLYQMKGCEFNPEWKVPDITQTQFDLDIINEC----------PSRNWKYLTPAKFWPK-SISYYPREIGVKP-KYPDNQKQHEAIVGIYLNKLYEAGILYKRNSKHIVTFKGKPYPWETK----YLVIQRQ-QYGP-----KSSKING-----------------------H----SSSGRRGIIDPSNISATDEEDVYYLRGNTTWPNRITGRIFLV--DKNS-RNTE--EARLVVDFSQFSKGQNA------------LRF--PKYWSPNLST--LR--RILP-VGMHR-ISLDLSQAFYHIPLNPASGSRLAI-------SDGESVYY--------------------------------------------------------FRKTPMGVGISPFFLHLFSAAIGSEISRRF-N----------------IWTFTYMDDFLLCHPNA-RHLNAVSHAVCTFLQEFGIRI----NFDKMT--PS--PV-TT-----IRFLGYEINEQYIQIEDS------RWTELRTVIKKISVGKWYDW-------------KC----IQRLIGHIQFVLPFTK--------GNSEMLKPMYLAVKE-----------QVNFSFSSRYRNLLYKLTMGVCRLTLNPKVSLPLPRVATDATLTHGAI-SHITGGSAVFTFSKVRDIHVQELLMSCLAMLMIKPRCLLSDSTFVCHKRYMTLPWNFAVLSKQLLGKVPIYYVPSKYNPADGPTRKKPPD-WTALTYTPLSK--------------TPYIPHRLCGG-------------
>JX274033_Parrot_hepatitis_B_virus_isolate_P1037,_complete_genome
MPQPLKQSLDQSKWLQVAEQKLRELENLVDLNLEE--EKLKPQLSMGEDVQSPEKGVPL-----HPNVRAPLSRVLQGVQEDPPR------LGDK-------SP--ASHKLGKLSGLYQMKGCEFNPEWKVPDITQTQFDLDIINEC----------PSRNWKYLTPAKFWPK-SISYYPREIGVKP-KYPDNQKQHEAIVGIYLNKLYEAGILYKRNSKHIVTFKGKPYPWETK----YLVIQRQ-QYGP-----KSSKING-----------------------H----SSSGRRGIIDSSNISATDEEDVCYLRGNTTWPNRITGRIFLV--DKNS-RNTE--EARLVVDFSQFSKGQNA------------LRF--PKYWSPNLST--LR--RILP-VGMHR-ISLDLSQAFYHIPLNPASGSRLAI-------SDGESVYY--------------------------------------------------------FRKTPMGVGISPFFLHLFSAAIGSEISRRF-N----------------IWTFTYMDDFLLCHPNA-RHLNAVSHAVCTFLQEFGIRI----NFDKMT--PS--PV-TT-----IRFLGYEINEQYIQIEDS------RWTELRTVIKKISVGKWYDW-------------KC----IQRLIGHIQFVLPFTK--------GNSEMLKPMYLAVKE-----------QVNFSFSSRYRNLLYKLTMGVCRLTLNPKVSLPLPRVATDATLTHGAI-SHITGGSAVFTFSKVRDIHVQELLMSCLAMLMIKPRCLLSDSTFVCHKRYMTLPWNFAVLSKQLLGKVPIFYVPSKYNPADGPTRKKPPD-WTALTYTPLSK--------------TPYIPHRLCGG-------------
>JX274032_Parrot_hepatitis_B_virus_isolate_P1194,_complete_genome
MPQPLKQSLDQSKWLQVAEQKLRELENLVDLNLEE--EKLKPQLSMGEDVQSPEKGVPL-----HPNVRAPLSRVLQGVQEDPPR------LGDK-------SP--ASHKLGKLSGLYQMKGCEFNPEWKVPDITQTQFDLDIINEC----------PSRNWKYLTPAKFWPK-SISYYPREIGVKP-KYPDNQKQHEAIVGIYLNKLYEAGILYKRNSKHIVTFKGKPYPWETK----YLVIQRQ-QYGP-----KSSKING-----------------------H----SSSGRRGIIDTSNISAPDEEDVYYLRGNTTWPNRITGRIFLV--DKNS-RNTE--EARLVVDFSQFSKGQNA------------LRF--PKYWSPNLST--LR--RILP-VGMHR-ISLDLSQAFYHIPLNPASGSRLAI-------SDGESVYY--------------------------------------------------------FRKTPMGVGISPFFLHLFSAAIGSEISRRF-N----------------IWTFTYMDDFLLCHPNA-RHLNAVSHAVCTFLQEFGIRI----NFDKMT--PS--PV-TT-----IRFLGYEINEQYIQIEDS------RWTELRTVIKKISVGKWYDW-------------KC----IQRLIGHIQFVLPFTK--------GNSEMLKPMYLAVKE-----------QVNFSFSSRYRNLLYKLTMGVCRLTLNPKVSLPLPRVATDATLTHGAI-SHITGGSAVFTFSKVRDIHVQELLMSCLAMLMIKPRCLLSDSTFVCHKRYMTLPWNFAVLSKQLLGKVPIYYVPSKYNPADGPTRKKPPD-WTALTYTPLSK--------------TPYIPHRLCGG-------------
>JX274027_Parrot_hepatitis_B_virus_isolate_P1288,_complete_genome
MPQPLKQSLDQSKWLQVAEQKLRELENLVDLNLEE--EKLKPQLSMGEDVQSPEKGVPL-----HPNVRAPLSRVLQGVQEDPPR------LGDK-------SP--ASHKLGKLSGLYQMKGCEFNPEWKVPDITQTQFDLDIINEC----------PSRNWKYLTPAKFWPK-SISYYPREIGVKP-KYPDNQKQHEAIVGIYLNKLYEAGILYKRNSKHIVTFKGKPYPWETK----YLVIQRQ-QYGP-----KSSKING-----------------------H----SSSGRRGIIDPSNISATDEEDVYYLRGNTTWPNRITGRIFLV--DKNS-RNTE--EARLVVDFSQFSKGQNA------------LRF--PKYWSPNLST--LR--RILP-VGMHR-ISLDLSQAFYHIPLNPASGSRLAI-------SDGESVYY--------------------------------------------------------FRKTPMGVGISPFFLHLFSAAIGSEISRRF-N----------------IWTFTYMDDFLLCHPNA-RHLNAVSHAVCTFLQEFGIRI----NFDKMT--PS--PV-TT-----IRFLGYEINEQYIQIEDS------RWTELRTVIKKISVGKWYDW-------------KC----IQRLIGHIQFVLPFTK--------GNSEMLKPMYLAVKE-----------QVNFSFSSRYRNLLYKLTMGVCRLTLNPKVSLPLPRVATDATLTHGAI-SHITGGSAVFTFSKVRDIHVQELLMSCLAMLMIKPRCLLSDSTFVCHKRYMTLPWNFAVLSKQLLGKVPIYYVPSKYNPADGPTRKKPPD-WTALTYTPLSK--------------TPYIPHRLCGG-------------
>JX274026_Parrot_hepatitis_B_virus_isolate_P337,_complete_genome
MPQPLKQSLDQSKWLQVAEQKLRELENLVDLNLEE--EKLKPQLSMGEDVQSPEKGVPL-----HPNVRAPLSRVLQGVQEDPPR------LGDK-------SP--ASHKLGKLSGLYQMKGCEFNPEWKVPDITQTQFDLDIINEC----------PSRNWKYLTPAKFWPK-SISYYPREIGVKP-KYPDNQKQHEAIVGIYLNKLYEAGILYKRNSKHIVTFKGKPYPWETK----YLVIQRQ-QYGP-----KSSKING-----------------------H----SSSGRRGIIDPSNISATDEEDVYYLRGNTTWPNRITGRIFLV--DKNS-RNTE--EARLVVDFSQFSKGQNA------------LRF--PKYWSPNLST--LR--RILP-VGMHR-ISLDLSQAFYHIPLNPASGSRLAI-------SDGESVYY--------------------------------------------------------FRKTPMGVGISPFFLHLFSAAIGSEISRRF-N----------------IWTFTYMDDFLLCHPNA-RHLNAVSHAVCTFLQEFGIRI----NFDKMT--PS--PV-TT-----IRFLGYEINEQYIQIEDS------RWTELRTVIKKISVGKWYDW-------------KC----IQRLIGHIQFVLPFTK--------GNSEMLKPMYLAVKE-----------QVNFSFSSRYRNLLYKLTMGVCRLTLNPKVSLPLPRVATDATLTHGAI-SHITGGSAVFTFSKVRDIHVQELLMSCLAMLMIKPRCLLSDSTFVCHKRYMTLPWNFAVLSKQLLGKVPIYYVPSKYNPADGPTRKKPPD-WTALPYTPLSK--------------TPYIPHRLCGG-------------
>JX274031_Parrot_hepatitis_B_virus_isolate_P1195,_complete_genome
MPQPLKQSLDQSKWLQVAEQKLRELENLVDLNLEE--EKLKPQLSMGEDVQSPEKGVPL-----HPNVRAPLSRVLQGVQEDPPR------LGDK-------SP--ASHKLGKLSGLYQMKGCEFNPEWKVPDITQTQFDLDIINEC----------PSRNWKYLTPAKFWPK-SISYYPREIGVKP-KYPDNQKQHEAIVGIYLNKLYEAGILYKRNSKHIVTFKGKPYPWETK----YLVIQRQ-QYGP-----KSSKING-----------------------H----SSSGRRGIIDPSNISATDEEDVYYLRGNTTWPNRITGRIFFF--DKNS-RNTE--EARLVVVFSQFSKGQNA------------LRF--PKYWSPNLST--LR--RILP-VGMHR-ISLDLSQAFYHIPLNPASGSRLAI-------SDGESVYY--------------------------------------------------------FRKTPMGVGISPFFLHLFSAAIGSEISRRF-N----------------IWTFTYMDDFLLCHPNA-RHLNAVSHAVCTFLQEFGIRI----NFDKMT--PS--PV-TT-----IRFLGYEINEQYIQIEDS------RWTELRTVIKKISVGKWYDW-------------KC----IQRLIGHIQFVLPFTK--------GNSEMLKPMYLAVKE-----------QVNFSFSSRYRNLLYKLTMGVCRLTLNPKVSLPLPRVATDATLTHGAI-SHITGGSAVFTFSKVRDIHVQELLMSCLAMLMIKPRCLLSDSTFVCHKRYMTLPWNFAVLSKQLLGKVPIYYVPSKYNPADGPTRKKPPD-WTALTYTPLSK--------------TPYIPHRLCGG-------------
>JX274028_Parrot_hepatitis_B_virus_isolate_P1248,_complete_genome
MPQPLKQSLDQSKWLQVAEQKLRELENLVDLNLEE--EKLKPQLSMGEDVQSPEKGVPL-----HPNVRAPLSRVLQRVQEDPPR------LGDK-------SP--ASHKLGKLSGLYQMKGCEFNPEWKVPDITQTQFDLDIINEC----------PSRNWKYLTPAKFWPK-SISYYPREIGVKP-KYPDNQKQHEAIVGIYLNKLYEAGILYKRNSKHIVTFKGKPYPWETK----YLVIQRQ-QYGP-----KSSKING-----------------------H----SSSGRRGIIDSSNISATDEEDVYYLRGNTTWPNRITGRIFLV--DKNS-RNTE--EARLVVDFSQFSKGQNA------------LRF--PKYWSPNLST--LR--RILP-VGMHR-ISLDLSQAFYHIPLNPASGSRLAI-------SDGESVYY--------------------------------------------------------FRKTPMGVGISPFFLHLFSAAIGSEISRRF-N----------------IWTFTYMDDFLLCHPNA-RHLNAVSHAVCTFLQEFGIRI----NFDKMT--PS--PV-TT-----IRFLGYEINEQYIQIEDS------RWTELRTVIKKISVGKWYDW-------------KC----IQRLIGHIQFVLPFTK--------GNSEMLKPMYLAVKE-----------QVNFSFSSRYRNLLYKLTMGVCRLTLNPKVSLPLPRVATDATLTHGAI-SHITGGSAVFTFSKVRDIHVQELLMSCLAMLMIKPRCLLSDSTFVCHKRYMTLPWNFAVLSKQLLGKVPIYYVPSKYNPADGPTRKKPPD-WTALTYTPLSK--------------T---PHRLCGG-------------
>NC_016561_Parrot_hepatitis_B_virus,_complete_genome
MPQPLKQSLDQSKWLQVAEQKLRELENLVDLNLEE--EKLKPQLSMGEDVQSPEKGVPL-----HPNVRAPLSRVLQGVQEDPPR------LGDK-------SP--ASHKLGKLSGLYQMKGCEFNPEWKVPDITQTQFDLDIINEC----------PSRNWKYLTPAKFWPK-SISYYPREIGVKP-KISDNQKQHEAIVGIYLNKLYEAGILYKRNSKHIVTFKGKPYPWETK----YLVIQRQ-QYGP-----KSSKING-----------------------H----SSSGRRGIIDPSNISATDEEDVYYLRGNTTWPNRITGRIFLV--DKNS-RNTE--EARLVVDFSQFSKGQNA------------LRF--PKYWSPNLST--LRRIRILP-VGMHR-ISLDLSQAFYHIPLNPASGSRLAI-------SDGESVYY--------------------------------------------------------FRKTPMGVGISPFFLHLFSAAIGSEISRRF-N----------------IWTFTYMDDFLLCHPNA-RHLNAVSHAVCTFLQEFGIRI----NFDKMT--PS--PV-TT-----IRFLGYEINEQYIQIEDS------RWTELRTVIKKISVGKWYDW-------------KC----IQRLIGHIQFVLPFTK--------GNSEMLKPMYLAVKE-----------QVNFSFSSRYRNLLYKLTMGVCKLTLNPKVSLPLPRVAADATLTHGAI-SHITGGTAVFTFSKVRDIRVQELLMSCLAMLMIKPRCLLSDSTFVCHKRYMTLPWNFAVLSKQLLGKVPIYYVPSKYNPADGPTRKKPPD-WTALTYTPLSK--------------TPYIPHRLCGG-------------
>JN565944_Parrot_hepatitis_B_virus_isolate_PL,_complete_genome
MPQPLKQSLDQSKWLQVAEQKLRELENLVDLNLEE--EKLKPQLSMGEDVQSPEKGVPL-----HPNVRAPLSRVLQGVQEDPPR------LGDK-------SP--ASHKLGKLSGLYQMKGCEFNPEWKVPDITQTQFDLDIINEC----------PSRNWKYLTPAKFWPK-SISYYPREIGVKP-KISDNQKQHEAIVGIYLNKLYEAGILYKRNSKHIVTFKGKPYPWETK----YLVIQRQ-QYGP-----KSSKING-----------------------H----SSSGRRGIIDPSNISATDEEDVYYLRGNTTWPNRITGRIFLV--DKNS-RNTE--EARLVVDFSQFSKGQNA------------LRF--PKYWSPNLST--LRRIRILP-VGMHR-ISLDLSQAFYHIPLNPASGSRLAI-------SDGESVYY--------------------------------------------------------FRKTPMGVGISPFFLHLFSAAIGSEISRRF-N----------------IWTFTYMDDFLLCHPNA-RHLNAVSHAVCTFLQEFGIRI----NFDKMT--PS--PV-TT-----IRFLGYEINEQYIQIEDS------RWTELRTVIKKISVGKWYDW-------------KC----IQRLIGHIQFVLPFTK--------GNSEMLKPMYLAVKE-----------QVNFSFSSRYRNLLYKLTMGVCKLTLNPKVSLPLPRVAADATLTHGAI-SHITGGTAVFTFSKVRDIRVQELLMSCLAMLMIKPRCLLSDSTFVCHKRYMTLPWNFAVLSKQLLGKVPIYYVPSKYNPADGPTRKKPPD-WTALTYTPLSK--------------TPYIPHRLCGG-------------
>JX274030_Parrot_hepatitis_B_virus_isolate_P1220,_complete_genome
MPQPLKQSLDQSKWLQVAEQKLRELENLVDLNLEE--EKLKPQLSMGEDVQSPEKGVPL-----HPNVRAPLSRILQEVQEDPPR------LGDK-------SP--ASHKLGKLSGLYQMKGCEFNPDWKVPDITQTQFDLDIINEC----------PSRNWKYLTPAKFWPK-SISYYPREIGVKP-KYPDNQKQHEAIVGIYLNKLYEAGILYKRNSKHIVTFKGKPYPWETK----YLVIQRQ-QYGP-----KSSKING-----------------------H----SSSGRRGTIDSSIVSATDKEDVYYLRGNTTWPNRITGRIFLV--DKNS-RNTE--EARLVVDFSQFSKGKNA------------LRF--PKYWSPNLST--LR--RILP-VGMHR-ISLDLSQAFYHIPLNPASGSRLAI-------SDGESVYY--------------------------------------------------------FRKTPMGVGISPFFLHLFSAAIGSEIARRF-N----------------IWTFTYMDDFLLCHPNA-RHLNAVSHAVCTFLQEFGIRI----NFDKMT--PS--PV-TT-----IRFLGYEIHEQYMQIEDA------RWTELRTVIKKISVGKWYDW-------------KC----IQRLIGHIQFVLPFTK--------GNSEMLKPMYLAVKE-----------QVNFSFSSRYKNLLYKLTMGVCRLTLNPKVSLPLPRVATDATLTHGAI-SHITGGSAVFTFSKVRDIHIQELLMSCLAMLMIKPRCLLSDSTFVCHKRYMTLPWNFAVLSKQLLGKVPIYYVPSKYNPADGPTRKKPPD-WTALTYTPLSK--------------TPYIPHRLCGG-------------
>JX274020_Parrot_hepatitis_B_virus_isolate_P1032,_complete_genome
MPQPLKQSLDQSKWLQVAEQKLRELENLVDLNLEE--EKLKPQLSMGEDVQSPEKGVPL-----HPNVRAPLSRVLQEVQEDPPR------LGDK-------SP--ASHKLGKLSGLYQMKGCEFNPDWKVPDITQTQFDLDIINEC----------PSRNWKYLTPAKFWPK-SISYYPREIGVKP-KYLDNQTQHEAIVGIYLNKLYEAGILYKRNSKHIVTFKGKPYPWETK----YLVIQRQ-QYGP-----KSSKING-----------------------H----SSSGRRGIIDSSTVSATDKEDVYYLRGNTTWPNRITGRIFLV--DKNS-RNTE--EARFVVDFSQFSKGQNA------------LRF--PKYWSPNLST--LR--RILP-VGMHR-ISLDLSQAFYHIPLNPASGSRLAI-------SDGESVYY--------------------------------------------------------FRKTPMGVGISPFFLHLFSAAIGSEISRRF-N----------------LWTFTYMDDFLLCHPNA-RHLNAVSHAVCTFLQEFGIRI----NFDKMT--PS--PV-TT-----IRFLGYEINENFIQIEDS------RWTELRTVIKKISVGKWYDW-------------KC----IQRLIGHIQFVLPFTK--------GNSEMLKPMYLAVKE-----------QVNFSFSSRYKNLLYKLTMGVCRLTLNPKVSLPLPRVATDATLTHGAI-SHITGGSAVFTFSKVRDIHIQELLMSCLAMLMIKPRCLLSDSTFVCHKRYMTLPWNFAVLSKQLLSKVPIYYVPSKYNPADGPTRHKPPD-WTALTYTPLSK--------------TPYIPHRLCGG-------------
>JX274023_Parrot_hepatitis_B_virus_isolate_755,_complete_genome
MPQPLKQSLDQSKWLQVAEQKLRELENLVDLNLEE--EKLKPQLSMGEDVQSPEKGVPL-----HPNVRAPLSRVLQEVQGDPPC------LGDK-------SP--ASHKLGKLSGLYQMKGCEFNPNWKVPDITQTQFDLDIINEC----------PSRNWKYLTPAKFWPK-SISYYPREIGVKP-KYPDNQKEHEAIVGIYLNKLYEAGILYKRDSKHIVTFKGKPYPWETK----YLVIQRQ-QYGP-----KSSKING-----------------------H----SSSGRRGIIDSSIISATTKEDVYYLRGNTTWPNRITGRIFLV--DKNS-RNTE--EARLVVDFSQFSKGQNA------------LRF--PKYWSPNLST--LR--RIVP-VGMHR-ISLDLSQAFYHIPLNPASGSRLAI-------SDGESVYY--------------------------------------------------------FRKTPMGVGISPFFLHLFSAAIGSEISRRF-N----------------IWTFTYMDDFLLCHPNA-RHLNAVSHAVCTFLQEFGIRI----NFDKMT--PS--PV-TT-----IRFLGYEINEQFIQIEDT------RWTELRNVIKKISVGKWYDW-------------KC----IQRLIGHIQFVLPFTK--------GNSEMLKPMYLAVKE-----------QVNFSFSSRYRNLLYKLTMGVCRLTLNPKVSLPLPRVATDATLTHGAI-SHITGGSAVFTFSKVRDIHVQELLMSCLAMLMIKPRCLLSDSTFVCHKRYMTLPWNFAVLSKQLLSKVPIYYVPSKYNPADGPTRKKPPD-WTALTYTPLSK--------------TPYIPHRLCGG-------------
>JX274022_Parrot_hepatitis_B_virus_isolate_P830,_complete_genome
MPQPLKQSLDQSKWLQVAEQKLRELENLVDLNLEE--EKLKPQLSMGEDVQSPEKGVPL-----HPNVRAPLSRVLQEVQEDPPR------LGDK-------SP--ASHKLGKLSGLYQMKGCEFYLDWKVPDITQTQFDLDIIKEC----------PSRTWKYLTPAKFWPK-SISYYPREIGVKP-KYPDNQKEHEAIVGIYLNKLYEAGILYKRNSKHIVTFKGKPYPWETK----YLVIQHQ-QYGP-----KSSKING-----------------------H----SSSGRRGIIDSSNISATDKEDVYYLRGNTTWPNRITGRIFLV--DKNS-RNTG--EARLVVDFSQFSKGQNA------------LRF--PKYWSPNLAA--LR--RIVP-VGMHR-ISLDLSQAFYHIPLNPASGSRLAI-------SDGESVYY--------------------------------------------------------FRKTPMGVGISPFFLHLFSAAIGSEISRRF-N----------------IWTFTYMDDFLLCHPNA-RHLNAVSHAVCTFLQEFGIRI----NFDKMT--PS--PV-TT-----IRFLGYEINEDFIQIEDG------RWTELRTVIKKISVGKWYDW-------------KC----IQRLIGHIQFVLPFTK--------GNSEMLKPMYLAVKE-----------QVNFSFSSRYRNLLYKLTMGVCRLTLNPKVSLPLPRVATDATLTHGAI-SHITGGSAVFTFSKVRDIHIQELLMSCLAMLMIKPRCLLSDSTFVCHKRYMTLPWNFAVLSKQLLSKVPIYYVPSKYNPADGPTRKKPPD-WTALIYTPLSK--------------TPYIPHRLCGG-------------
>JX274025_Parrot_hepatitis_B_virus_isolate_P360,_complete_genome
MPQPLKQSLDQSKWLQVAEQKLRELENLVDLSLEE--EKLKPQLSMGEDVQSPEKGVPL-----HPNVRAPLSRVLQEVQEDPPR------LGDK-------SP--ASHKLGKLSGLYQMKGCEFNPDWKVPDITQTQFDLDIINEC----------PSRNWKYLTPAKFWPK-SISYYPREIGVKP-KYPDNQKEHEAIVGIYLNKLYEAGILYKRNSKHIVTFKGKPYPWETK----YLVIQRQ-QYGP-----KSSKING-----------------------H----SSSGRRGVIDSSTNSAINEEDAYYLRGNTTWPNRITGRIFLV--DKNS-RNTE--EARLVVDFSQFSKGQNA------------LRF--PKYWSPNLTT--LR--RILP-VGMYR-ISLDLSQAFYHIPLNPASGSRLAI-------SDGESVYY--------------------------------------------------------FRKTPMGVGISPFFLHLFSAAIGSEISRRF-N----------------LWTFTYMDDFLLCHPNA-RHLNAVSHAVCTFLQEFGIRI----NFDKMT--PS--PV-TT-----IRFLGYEINEKFIQIEDQ------RWTELRTVIKKISVGKWYDW-------------KC----IQRLIGHIQFVLPFTK--------GNSEMLKPMYLAVKE-----------QVNFSFSSRYKNLLYKLTMGVCRLTLNPKVSLPLPRVATDATLTHGAI-SHITGGSAVFTFSKVRDIHIQELLMSCLAMLMIKPRCLLSDSTFVCHKRYMTLPWNFAVLSKQLLAKIPVYYVPSKYNPADGPTRKKPPD-WTALTYTPLSK--------------TPYIPHRLCGG-------------
>JX274024_Parrot_hepatitis_B_virus_isolate_P410,_complete_genome
MPQPLKQSLDQSKWLQVAEQKLRELENLVDLNLEE--EKLKPQLSMGEDVQSPEKGVPL-----HPNVRAPLSRVLQEVQEDPPR------LGDK-------SP--ASHKLGKLSGLYQMKGCEFNPDWKVPDITQTQFDLDIINEC----------PSRNWKYLTPAKFWPK-SISYYPREIGVKP-KYPDNQKEHEAIVGIYLNKLYEAGILYKRNSKHIVTFKGKPYPWETK----YLVIQRQ-QYGP-----KSSKING-----------------------H----SSSGRRGVIDSSINSAINEEDAYYLRGNTTWPNRITGRIFLV--DKNS-RNTE--EARLVVDFSQFSKGQNA------------LRF--PKYWSPNLTT--LR--RILP-VGMYR-ISLDLSQAFYHIPLNPASGSRLAI-------SDGESVYY--------------------------------------------------------FRKTPMGVGISPFFLHLFSAAIGSEISRRF-N----------------LWTFTYMDDFLLCHPNA-RHLNAVSHAVCTFLQEFGIRI----NFDKMT--PS--PV-TT-----IRFLGYEINEKFIQIEDQ------RWTELRTVIKKISVGKWYDW-------------KC----IQRLIGHIQFVLPFTK--------GNSEMLKPMYLAVKE-----------QVNFSFSSRYKNLLYKLTMGVCRLTLNPKVSLPLPRVATDATLTHGAI-SHITGGSAVFTFSKVRDIHIQELLMSCLAMLMIKPRCLLSDSTFVCHKRYMTLPWNFAVLSKQLLAKVPVYYVPSKYNPADGPTRKKPPD-WTALTYTPLSK--------------TPYIPHRLCGG-------------
>JX274021_Parrot_hepatitis_B_virus_isolate_P904,_complete_genome
MPQPLKQSLDQSKWLQVAEQKLRELENLVDLNLEE--EKLRPQLSMGEDVQSPEKGVPL-----HPNVRAPLSRVLQEVQEDPPR------LGNK-------SP--ASHKLGKLSGLYQMKGCEFNPKWKVPDITQTQFDLDIINEC----------PSRNWKYLTPAKFWPK-SISYYPREIGVKP-KYLDNQKEHEAIVGIYLNKLYEAGILYKRNSKHIVTFQGKPYPWETK----YLVIQRQ-QYGP-----KSSKING-----------------------H----SQSGGRRIIDPSNVSATHKEDVYYLRGNTTWPNRITGRIFLV--DKNS-RNTG--EARLVVDFSQFSKGQNA------------LRF--PKYWSPNLST--LR--RILP-VGMHR-ISLDLSQAFYHIPLNPASGSRLAI-------SDGESVYY--------------------------------------------------------FRKTPMGVGISPFFLHLFSAAIGSEISRRF-N----------------LWTFTYMDDFLLCHPNA-RHLNAVSHAVCTFLQEFGIRI----NFDKMT--PS--PV-TT-----IRFLGYEINEQYIQIEDN------RWTELRNVIKKISVGKWYDW-------------KC----IQRLIGHIQFVLPFTK--------GNSEMLKPMYLAVKE-----------QVNFSFSSRYKILLYKLTMGVCRLTLNPKVSLPLPRVATDATLTHGAI-SHITGGSAVFTFSKVRDIHIQELLMSCLAMLMIKPRCLLSDSTFVCHKRYMTLPWNFAVLSKQLLSKVPIYYVPSKYNPADGPTRKKPPD-WTALTYTPLSK--------------TPYIPHRLCGG-------------
>JX274019_Parrot_hepatitis_B_virus_isolate_P1233,_complete_genome
MPQPLKQSLDHSKWVRKAEEKLRELENLVDLNLDA--EELKPQLSMGEDVQSPEKGVPL-----HPNVRAPLSRVLTEVRADPPR------LGNK-------DP--ATHKLGRLSGLYQMQGCEFNPNWKIPDITPTQFDLELVKEC----------PSRTWKYLTPAKFWPK-SISYYPREIGVKS-KYPDNQKEHEGLVREYLFKLYEAGILYRRVTKHVVTFKGVPYDWERK----YLVSQQR-DYGQ-----YSCKING-----------------------R----QSGRWRDFAVKQNDSEHGEENEYHLRGNTTWPNRVTGRVFLV--DKNS-RNTE--EARLVVDFSQFSKGKNA------------LRF--PKYWSPNLST--LR--RIVP-VGMYR-ISLDMSQAFYHIPINPASGSRLAI-------SDGEHVYY--------------------------------------------------------FRKAPMGVGLSPFLLHLFTTAIGSEIARRF-N----------------IWTFTYMDDFLLCHSNP-RYLNAVSHAVCTFLQEYGIRI----NFDKTT--PQ--PV-KT-----IRFLGYEIEDSFMKIEES------RWMDLRQIIKKIVVGKWYDW-------------KC----IQRFIGHLQFVLPFTK--------GNSEMLKPLYAAVTN-----------QVNFAFSSRFKILLYKLTMGVSKLKLNPGVTLPLPRVATDATLTHGAI-SHITGGSAVFAFSKVRDIHIQELLMSCLAMLMIKPRCLLSDSTFVCHKRYMTLPWHFAMFAKQLLTKVPVYFVPSKYNPADGPTRGKPPD-WTALTYTPLSK--------------TPYIPHRLCGG-------------
>JX274018_Parrot_hepatitis_B_virus_isolate_P902,_complete_genome
MPQPLKQSLDHSKWVRKAEEKLRELENLVDLNLDA--EELKPQLSMGEDVQSPEKGVPL-----HPNVRAPLSRVLTEVRADPPR------LGNK-------DP--ATHKLGRLSGLYQMQGCEFNPNWKIPDITPTQFDLELVKEC----------PSRSWKYLTPAKFWPK-SISYYPREIGVKS-KYPDNQKEHEGLVREYLFKLYEAGILYRRVTKHVVTFKGVPYDWERK----YLVSQQR-DYGQ-----YSCKING-----------------------R----QSGRWRDFAVKQNDSEHGEENEYHLRGNTTWPNRVTGRVFLV--DKNS-RNTE--EARLVVDFSQFSKGKNA------------LRF--PKYWSPNLST--LR--RIVP-VGMYR-ISLDMSQAFYHIPINPASGSRLAI-------SDGEHVYY--------------------------------------------------------FRKAPMGVGLSPFLLHLFTTAIGSEIARRF-N----------------IWTFTYMDDFLLCHSNP-RYLNAVSHAVCTFLQEYGIRI----NFDKTT--PQ--PV-KT-----IRFLGYEIEDSFMKIEES------RWMDLRQLIKKIVVGKWYDW-------------KC----IQRFIGHLQFVLPFTK--------GNSEMLKPLYAAVTN-----------QVNFAFSSRFKILLYKLTMGVSKLKLNPGVTLPLPRVATDATLTHGAI-SHITGGSAVFTFSKVRDIHIQELLMSCLAMLMIKPRCLLSDSTFVCHKRYMTLPWHFAMFAKQLLTKVPVYFVPSKYNPADGPTRGKPPD-WTALTYTPLSK--------------TPYIPHRLCGG-------------
>NC_020881_Bat_hepatitis_virus_isolate_776,_complete_genome
MHPFS-PLCRS------------------IPSLGG--EQGDALLADPEEALPLLADEDL-----NHRVAADLGL-------HLPT--------TV-------EP--WVHKVGGLTGLYSEKPKSFNPEWKTPSFDNIHLRPDLIQYLQNRVG-LNPNEKRRLRLCLPARFYPN-KTKYFPLSKGIKN-YYPEHTLTHFFHTSNYLWTLWEAGITYLRESEKSASFKGQLYPWEQK----QLI-----SHGTKLVHTQPVGISS---------------------------------RTSTSKPLCPR--RHGDHYIRIPRT-PRRITGGVFLV--DKNP-GNRQ--ESRLVVDFSQFSRGDTR------------VHW--PKFAVPNLQS--LT--NLLS-TNMHW-LSLDVAAAFYHIPLSSAAMCHLLV-------GSPGLEGLPTSVPL--AHQ--LFNNNQMFHVHRHCNRSNYLALLLLFKTYGRKLHMLAHPYIMGFRKIPMGVGLSPFLLAQFTSALASLVRRTFPH----------------CMAFTYMDDVVLGAKSP-HHLRALHTSVCSLFRDLGIVV----NPTK-T--KW--WG-KH-----LHFMGLIISPGGTLPQDK------HHQKALKLISSLPVNKPLDW-------------KI----LQRITGLLGFLAPFTT--------CGYPALMPLYHAITR-----------RQALKISWPFKNFLYSLYKQPLPVI---RQKPAICQVFADATPTGWGLVNHSSAWLRQGRFPRPLPIHCAELIAACLARRWTGARVIGTDNSIVASGKRTSFPWLLGCVANWMLRGTSFCFVPSALNPADAPSRGLLGI-PVAPPPLPFRPSTGRTSLFAVSPSVPPHLPDRVHFASPVPTSRDAWRPP
>JX941466_Bat_hepatitis_virus_isolate_776,_complete_genome
MHPFS-PLCRS------------------IPSLGG--EQGDALLADPEEALPLLADEDL-----NHRVAADLGL-------HLPT--------TV-------EP--WVHKVGGLTGLYSEKPKSFNPEWKTPSFDNIHLRPDLIQYLQNRVG-LNPNEKRRLRLCLPARFYPN-KTKYFPLSKGIKN-YYPEHTLTHFFHTSNYLWTLWEAGITYLRESEKSASFKGQLYPWEQK----QLI-----SHGTKLVHTQPVGISS---------------------------------RTSTSKPLCPR--RHGDHYIRIPRT-PRRITGGVFLV--DKNP-GNRQ--ESRLVVDFSQFSRGDTR------------VHW--PKFAVPNLQS--LT--NLLS-TNMHW-LSLDVAAAFYHIPLSSAAMCHLLV-------GSPGLEGLPTSVPL--AHQ--LFNNNQMFHVHRHCNRSNYLALLLLFKTYGRKLHMLAHPYIMGFRKIPMGVGLSPFLLAQFTSALASLVRRTFPH----------------CMAFTYMDDVVLGAKSP-HHLRALHTSVCSLFRDLGIVV----NPTK-T--KW--WG-KH-----LHFMGLIISPGGTLPQDK------HHQKALKLISSLPVNKPLDW-------------KI----LQRITGLLGFLAPFTT--------CGYPALMPLYHAITR-----------RQALKISWPFKNFLYSLYKQPLPVI---RQKPAICQVFADATPTGWGLVNHSSAWLRQGRFPRPLPIHCAELIAACLARRWTGARVIGTDNSIVASGKRTSFPWLLGCVANWMLRGTSFCFVPSALNPADAPSRGLLGI-PVAPPPLPFRPSTGRTSLFAVSPSVPPHLPDRVHFASPVPTSRDAWRPP
>JX941468_Bat_hepatitis_virus_isolate_M086,_complete_genome
MHPFS-PLCRS------------------IPSLGG--EQGDALLADPEEALPLLADEDL-----NHRVAADLGL-------HLPT--------TV-------EP--WVHKVGGLTGLYSEKPKSFNPEWKTPSFDNIHLRPDLIQYLQNRVG-LNPNEKRRLRLCLPARFYPN-KTKYFPLSKGIKN-YYPEHTLTHFFHTSNYLWTLWEAGITYLRESEKSASFKGQLYPWEQK----QLI-----SHGTKLVHTQPVGISS---------------------------------RTSTSKPLCPR--RHGDHHIRIPRT-PRRITGGVFLV--DKNP-GNRQ--ESRLVVDFSQFSRGDTR------------VHW--PKFAVPNLQS--LT--NLLS-TNMHW-LSLDVAAAFYHIPLSSAAMCHLLV-------GSPGLEGLPTSVPL--AHQ--LFNNNQMFHVHRHCNRSNYLALLLLFKTYGRKLHMLAHPYIMGFRKIPMGVGLSPFLLAQFTSALASLVRRTFPH----------------CMAFTYMDDVVLGAKSP-HHLRALHTSVCSLFRDLGIVV----NPTK-T--KW--WG-KH-----LHFMGLIISPGGTLPQDK------HHQKALKLISSLPVNKPLDW-------------KI----LQRITGLLGFLAPFTT--------CGYPALMPLYHAITR-----------RQALKISWPFKNFLYSLYKQPLPVI---RQKPAICQVFADATPTGWGLVNHSSAWLRQGRFPRPLPIHCAELIAACLARRWTGARVIGTDNSIVASGKRTSFPWLLGCVANWMLRGTSFCFVPSALNPADAPSRGMLGI-PVAPPPLPFRPSTGRTSLFAVSPSVPPHLPDRVHFASPVPTSRDAWRPP
>JX941467_Bat_hepatitis_virus_isolate_M005,_complete_genome
MHPFS-PLCRS------------------IPSLGG--EQGDALLADPEEALPLLADEDL-----NHRVAADLGL-------HLPT--------TV-------EP--WVHKVGGLTGLYSEKPKSFNPEWKTPSFDNIHLRPDLIQYLQDRVG-LNPNEKRRLRLCLPARFYPN-KTKYFPLSKGIKN-YYPEHTLTHFFHTSNYLWTLWEAGITYLRESEKSASFKGQLYPWEQK----QLI-----SHGTKLVHSQPVGISS---------------------------------RTSTSKPLCPR--RHGDHHIRIPRT-PRRITGGVFLV--DKNP-GNRQ--ESRLVVDFSQFSRGDTR------------VHW--PKFAVPNLQS--LT--NLLS-TNMHW-LSLDVAAAFYHIPLSSAAMCHLLV-------GSPGLEGLPTSVPL--AHQ--LGNNNQMFHLHRHCNRSNYLALLLLFKTYGRKLHMLAHPYIMGFRKIPMGVGLSPFLLAQFTSALASLVRRTFPH----------------CMAFTYMDDVVLGAKSP-HHLRALHTSVCSLFRDLGIVV----NPTK-T--KW--WG-KH-----LHFMGLIISPGGTLPQDK------HHQKALKLISSLPVNKPLDW-------------KI----LQRITGLLGFLAPFTT--------CGYPALMPLYHAITR-----------RQALKISWPFKTFLYSLYKQPLPVI---RQKRAICQVFADATPTGWGLVNHSSAWLRRGRFPRPLPIHCAELIAACLARRWTGARVIGTDNSIVASGKRTSFPWLLGCVANWMLRGTSFCFVPSALNPADAPSRGLLGI-PVAPPPLPFRPSTGRTSLFAVSPSVPPHLPDRVHFASPVPTSRDAWRPP
>KC790373_Bat_Hepatitis_B_virus_isolate_RBHBV/GB09-256/Hip_rub/GAB/2009,_complete_genome
MHPFS-RLFRS------------------IQSLGE--EEVHALLGPPEGALPLLADADL-----NRRVAADLSL-------QLPP--------TA-------SI--WVHKAGGLTGLYSDKPKSFNPHWKTPEFPQLHLRPDLIEYLTHRLGPLTSAEKRRFRLCIPARFFPN-KTKYFPLYKGIKP-YYPDNLLTHFFLTSHYLRTLWEAGVTYLRETQSSASFNGSPYPWEQK----------QHNHGTERINSKPSRVLP---------------------------------GTRSTTRLRKAGNRHGEHLIRTPRT-PRRISGGVFLV--DKNP-NNSA--ESRLVVDFSQFSRGDSR------------VLW--PKFAVPNLQA--LT--NLLS-TNLCW-LSLDVSAAFYHIPLSPAAMPHLLV-------GSPGLEGLAASVSP--QPK--QPDNHEMHILHNLCGRANLLSLLLLFKTFGRELHLLAHSFIMGFRKIPMGVGLSPFLLAQFTSALASVVRRTFAH----------------CVAFSYMDDVVLGARTP-QHLESVYASVCSLFSSLGIHL----NPSK-T--KW--WG-KH-----LHFMGLVLSPAGALPQTK------HQSRALSCLKRLPTYVVLDW-------------KL----LQRLTGLLGFLAPFTA--------CGYPALMPLYAAVQA-----------RRGFEFSPAYKGFLLQLYSHLLPVA---RQRRAVCQVFADATPTGWGLVNHQLAAYKAGRFPRPLPIHCAELIAACLARRWSGARVLGVDNTIVCSGKFTHFPWLLGCTANWMLRGTSFCYVPSELNPADAPSRGLLGI-LLAPPPLLFRPSTGRTSLFAVSPPAPFHRPDRVSFASPVRTFKDTWRPP
>KC790377_Bat_Hepatitis_B_virus_isolate_HBHBV/GB09-403/Rhi_alc/GAB/2009,_complete_genome
MHPFY-QLFQS------------------TQSLGE--EEIRVLLGPPEGALPLLADADL-----NLRVAGDLNL-------QLPP--------TA-------SV--WVHKAGGLTGLYSDKPKRFNADWKTPEFPRIHLRPDLISYLTTRLGPLTSGEKRRFRLCLPARFFPK-RTKYFPLTKAIKP-YYPNNILTHFFLTSHYLRTLWKTGVTYLRETHTTASFNGLPYPWEQK----------QQSHGSESISHQPSGLPP---------------------------------GPRYDNMGHD---QHGEHLIRTPRT-PRRISGGVFLV--DKNP-NNRA--ESRLVVDFSQFSRGDTR------------VLW--PKFAVPNLQA--LT--NLLS-TNLFW-LSLDVSAAFYHIPLSPAAMPHLLV-------GSPGLEGLAASMSP--QSS--QPNHDEMRILHNLCGRDNLLSLLLLFKTYGRQLHLLAHSYIMGFRKIPMGVGLSPFLLAQFTSALASVVRRTFTH----------------CVAFSYMDDVVLGARTP-EHLESVYASVCALFSDLGIHL----NPDK-T--KW--WG-KH-----LNFMGLEISPAGALPQHK------HQARALQCLKTLPTYRVLDW-------------KL----LQRLTGLLGFLAPFTA--------CGYPALMPLYGAIHA-----------RRGFEFSPAYKGFLLQLYSHLLPVA---RQRRALCQVFADATPTGWGLVNHQLAAHRAGRFPRPLPIHCAELIAACLARRWSGARVLGVDNTIVCSGKFTHFPWLLGCTANWMLRGTSFCYVPSELNPADAPSRGLLGI-LLAPPPLLFRPSTGRTSLFAVSPPAPSHRPGRVSFASPVRIFKDTWRPP
>KC790381_Bat_Hepatitis_B_virus_isolate_TBHBV/Pan957/Uro_bil/PAN/2011,_complete_genome
MHPFS-PLFRK-------------------LQLSE--EG-----LPPEDLLPLLADADL-----NHRAAAALHL-------QDQQ------AIAD-------IP--WTHKVNDLLGLYHQKSYLYNPDWKVPSFDDIHVREDLIDYLDKFFGPLLPGEKRKLKLTFPARFFPR-KTKYLPLSKAIKK-HYPEHLLGHFFKCVHHLWVLWEAGILYKREGTHLLSFQGLPYPWEQR------------HHGPQSVCPKSSGISP---------------------------------GASITMASNFPRRQHGSSSCWSPRT-PRRVTGGIFLV--DKNT-RNRK--DCRLVVDFSQFSRGPDR------------VRW--PKFAVPNLQS--LT--NLLS-SDLQW-LSLDVSAAFYHIPLVPAASPHLLV-------GSPGLVGTLAGMSIHACS---RGEDHQLQDLHHFCHRSTLETLMLLHNEYGRKLHLYSHPIIMGFRKIPMGVGLSPFLLAQFTSAICSVVRRTFKH----------------CVAFAYMDDVVLGARTL-SHLESIYSSCVNLLVSLGIKL----NPEK-T--QW--WG-PS-----LHFMGLIINASGSMPQPQ------HVTKGLTMLKKLPINRPLDY-------------KI----MQRVTGLLGFLAPFTM--------FGYPLIKPMY----T-----------DSAFVLSALYKQCLIWAYSNLLPVV---RQRPGICVTYADATPSGWGWVSAYSFQVQAGSFATPLPIFVAETIAALLARLATGARILGVDNQAVASGKYTKLPWLLGCFATMILRGTSFIYVPSEANPADLPSRGLLPH-RLRRLYLRFRPTTGRTSLYAPCLPVPPRTPDRVSFASPLQTY-EGWQPP
>AM282986_Hepatitis_B_virus_(SUBTYPE_ADW2),_genotype_A,_complete_genome
MPLSY-QHFRK------------------LLLLDDGTEA-----GPLEEELPRLADADL-----NRRVAEDLNL-------GNLN--------VS-------IP--WTHKVGNFTGLYSSTVPIFNPEWQTPSFPKIHLQEDIINRCQQFVGPLTVNEKRRLKLIMPARFYPT-HTKYLPLDKGIKP-YYPDQVVNHYFKTRHYLHTLWKAGILYKRETTRSASFCGSPYSWEQELQHGRLVIETSQRHGDESFCSQPSGILS---------------------------------RSSVGPCIRSQLKEYGEHHIRIPRT-PARVTGGVFLV--DKNP-HNTA--ESRLVVDFSQFSRGITR------------VSW--PKFAVPNLQS--LT--NLLS-SNLSW-LSLDVSAAFYHIPLHPAAMPHLLV-------GSSGLSRYVARLSS--NSRNNNNQYGTMQNLHDSCSRQLYVSLMLLYKTFGWKLHLYSHPIVLGFRKIPMGVGLSPFLLAQFTSAICSVVRRAFPH----------------CLAFSYMDDVVLGAKSV-QHRESLYTAVTNFLLSLGIHL----NPNK-T--KR--WG-YS-----LNFMGYIIGSWGTLPQDH------IVQKIKHCFRKLPVNRPIDW-------------KV----CQRIVGLLGFAAPFTQ--------CGYPALMPLYACIQA-----------KQAFTFSPTYKAFLSKQYMNLYPVA---RQRPGLCQVFADATPTGWGL-A-IGHQRMRGTFVAPLPIHTAELLAACFARSRSGAKLIGTDNSVVLSRKYTSFPWLLGCTANWILRGTSFVYVPSALNPADDPSRGRLGL-SRPLLRLPFQPTTGRTSLYAVSPSVPSHLPVRVHFASPLHV---AWRPP
>AB299858_Hepatitis_B_virus_subtype_adr_DNA,_complete_genome,_clone:_HBVFH0204
MPLSY-QHFRK------------------LLLLDD--EA-----GPLEEELPRLADEGL-----NRRVAEDLNL-------GNLN--------VS-------IP--WTHKVGNFTGLYSSTVPVFNPEWQTPSFPHIHLQEDIIDRCQQYVGPLTVNEKRRLKLIMPARFYPN-LTKYLPLDKGIKP-YYPEHAVNHYFKTRHYLHTLWKAGILYKRETTRSASFCGSPYSWEQELQHGRLVFQTSTRHGDKSFCSQSSGILS---------------------------------RSPVGPCVRSQLKEHGEHNIRIPRT-PARVTGGVFLV--DKNP-HNTT--ESRLVVDFSQFSRGSTH------------VSW--PKFAVPNLQS--LT--NLLS-SNLSW-LSLDVSAAFYHIPLHPAAMPHLLV-------GSSGLSRYVARLSS--TSRNINYQHGTMQDLHDSCSRNLYVSLLLLYKTFGRKLHLYSHPIILGFRKIPMGVGLSPFLLAQFTSAICSVVRRAFPH----------------CLAFSYMDDVVLGAKSV-QHLESLFTSITNFLLSLGIHL----NPNK-T--KR--WG-YS-----LNFMGYVIGSWGTLPQEH------IVLKLKQCFRKLPVNRPIDW-------------KV----CQRIVGLLGFAAPFTQ--------CGYPALMPLYACIQS-----------KQAFTFSPTYKAFLCKQYLNLYPVA---RQRSGLCQVFADATPTGWGL-A-IGHRRMRGTFVAPLPIHTAELLAACFARSRSGAKLIGTDNSVVLSRKYTSFPWLLGCAANWILRGTSFVYVPSALNPADDPSRGRLGL-YRPLLHLPFRPTTGRTSLYAVSPSVPSHLPVRVHFASPLHV---AWRPP
>D00331_HPBADW3_Hepatitis_B_virus_subtype_ADW_genomic_DNA,_complete_genome,_clone:_pIDW420
MPLSY-QHFRK------------------LLLLDD--EA-----GPLEEELPRLADEGL-----NRRVAEDLNL-------GNLN--------VS-------IP--WTHKVGNFTGLYSSTVPSFNPQWQTPSFPDIHLQEDIINKCKQFVGPLTVNEKRRLKLIMPARFYPN-VTKYLPLDKGIKP-YYPEHVVNHYFQTRHYLHTLWKAGILYKRETTRSASFCGSPYSWEQELQHGRLVLQTSTRHGDKSFRPQSSGILS---------------------------------RSPVGPCIQSQLREHGEHRIRTPRT-PARVTGGVFLV--DKNP-HNTS--ESRLVVDFSQFSRGNTR------------VSW--PKFAVPNLQS--LT--NLLS-SDLSW-LSLDVSAAFYHLPLHPAAMPHLLV-------GSSGLSRYVARLSS--NSRIINHQHRTMQNLHDSCSRNLYVSLMLLYKTYGRKLHLYSHPIILGFRKIPMGVGLSPFLLAQFTSAICSVVRRAFPH----------------CLAFSYMDDVVLGAKSV-QHLESLYAAVTNFLLSLGIHL----NPQK-T--KR--WG-YS-----LNFMGYVIGSWGTLPQEH------IVLKIKQCFRKLPVNRPIDW-------------KV----CQRIVGLLGFAAPFTQ--------CGYPALMPLYACIQA-----------KQAFTFSPTYKAFLNKQYLNLYPVA---RQRPGLCQVFADATPTGWGL-A-IGHQRMRGTFVSPLPIHTVELLAACFARSRSGAKLIGTDNSVVLSRKYTSFPWLLGCAANWILRGTSFVYVPSALNPADDPSRGRLGL-YRPLLRLPYRPTTGRTSLYADSPSVPSHLPDRVHFASPLHV---AWRPP
>AY226578_Woolly_monkey_hepatitis_B_virus_clone_WMHBV-2,_complete_genome
MPLSY-QHFRK------------------LLLLD---EG-----DPLEDALPRLADEDL-----NRRVAEGLNL-------QHLP--------VS-------IP--WTHKVGPFLGLYSVSTLTFNPQWKTPQFPLIHLKENLIPFINSYFGPLTNNEKRKLKLVLPARFYPK-ATKYFPLEKGIKP-HYPNDVVNHYYQVQHYLHTLWEAGVLYKRETTHSASFFGTPYTWEHKLQ-----------HGTEPVHVQPAGILS---------------------------------QSSAGPPVQGQCRHHGHHFIRIPRT-PSRITGGVFLV--DKNP-HNAT--ESRLVVDFSQFSRGNTS------------VSW--PKFAVPNLQS--LT--NLLS-TDLSW-VSLDVSAAFYHLPLHPASMPHLLV-------GSPGLPRYVARVSSSTNSYRNNNNNGTLQDLHANCSRHLFVSLMLLYQTYGRKLHLYSHPLIMGFRKVPMGLGLSPFLLAQFTSAICSVVRRAFPH----------------CMAFSYMDDVVLGAKSV-QHLESLLASVTTFLLALGIHL----NPEK-T--KR--WG-RA-----LNFMGYVIGGYGSLPQQH------IRDKIALCFQKLPCNRPIDW-------------KV----CQRIVGLLGFVAPFTQ--------CGYAALMPIYTCIQK-----------HQAFTFSLVYKTFLKDQYMHLYPVA---RQRAGHCQVFADATPTGWGL-V-CGNQRMRGTFLSPLPIHTAELLAACFARCWSGAKLIGTDNAVVLSRKYTHFPWLLGCAATWILRGTCFVYVPSKLNPADDPSRGCLGL-LKPLPRLLFQPSTGRTSLYAVSPPVPFHRPGRVLFASPLQPG-DAWRPP
>AF046996_Woolly_monkey_hepatitis_B_Virus,_complete_genome
MPLSY-QHFRK------------------LLLLD---EG-----DPLEDALPRLADEDL-----NRRVAEGLNL-------QHLP--------VS-------IP--WTHKVGPFSGLYSVSTLTFNPQWKTPQFPLIHLKEDLIPFIESYFGPLTSNEKRRLKLVLPARFYPK-ATKYFPLEKGIKP-HYPNDVVNHYYQVQHYLHTLWEAGVLYKRETTHSASFFGTPYTWEHKLQ-----------HGTQPVNVQPAGILS---------------------------------QSSAGPPVQGQCRHHGHHFIRIPRT-PSRITGGVFLV--DKNP-HNAT--ESRLVVDFSQFSRGNTS------------VSW--PKFAVPNLQS--LT--NLLS-TDLSW-VSLDVFAAFYHLPLHPASMPHLLV-------GSSGLPRYVARVSSSTNSYRNNNNNGTLQDLHANCSRHLFVSLMLLYQTYGRKLHLYSHPLIMGFRKVPMGLGLSPFLLAQFTSAICSVVRRAFPH----------------CMAFSYMDDVVLGAKSV-QHLESLLASVTTFLLALGIHL----NPEK-T--KR--WG-KA-----LNFMGYVIGGYGSLPQQH------IRDKIALCFQKLPCNRPIDW-------------KV----CQRIVGLLGFVAPFTQ--------CGYAALMPIYTCIQK-----------HQAFTFSLVYKTFLKDQYMHLYPVA---RQRAGHCQVFADATPTGWGL-V-MGNQRMRGTFLSPLPIHTAELLAACFARCWSGAKLIGTDNAVVLSRKYTHFPWLLGCAATWILRGTCFVYVPSKLNPADDPSRGCLGL-LKPLPRLLFQPSTGRTSLYAVSPPVPFHRPGRVLFASPLQPG-DAWRPP
>AB516395_HBV_genotype_H_DNA,_complete_genome,_isolate:_MEX914M
MPLSY-QRFLS------------------VLLLDN--EA-----GPLEEELPRLADEDL-----NRRVAEDLNL-------QLPN--------VS-------IP--WTHKVGNFTGXYSSTIPVFNPDWLTPSFPDIHLHQDLIQKCEQFVGPLTTNEKRRLKLIXPARFYPK-VTKYFPLDKGIKP-YYPENVVNHYFKARHYLHTLWKAGILYXRESTHSASFCGSPYSWEQELQHGSTSLNGEKGHGTESFCAQSSGILS---------------------------------XPPVGSTIQSKFQEHGEHHIRTPRT-PSRVTGGVFLV--DKNP-HNTT--ESRLVVDFSQFSRGTTR------------VSW--PKFAVPNLQS--LT--NLLS-SNLSW-LSLDVSAAFYHLPLHPAAMPSPFA-------CVSGLSRYVARVSS--TSRIYNHQHGTLQNLHHSCSRNLYVSLLLLYQTFGRKLHLYSHPIILGFRKIPMGVGLSPFLLAQFTSAICSVVRRTFPH----------------CLAFSYMDDLVLGAKSV-QHLESLYTAVTNFLLSVGIHL----NTAK-T--KR--WG-YS-----LHFMGYVIGSWGTLPQEH------IVQKIKDCFRKLPVNRPIDW-------------KV----CQRIVGLLGFAAPFTQ--------CGYPALMPLYACITA-----------KQAFVFSPTYKAFLCKQYMNLXPVA---RQRPGLCQVFADATPTGWGL-A-IGHQRMRGTFXAPLPIHTAELLAACFARSRSGADIIGTDNSVVLSRKYTSFPWLLGCAANWILRGTSFVYVPSALNPADDPSRGRLGL-CRPLLRLPFRPTTGRTSLYADSPPVPLHRPARVHFASPLHV---AWEPP
>AB554024_HBV_genotype_D_DNA,_complete_genome,_isolate:_GRS08538
MPLSY-QHFRR------------------LLLLDD--EA-----GPLEDELPRLADEGL-----NRRVAEDLNL-------GNLN--------VS-------IP--WTHKVGNFTGLYSSTVPVFNPHWKTPSFPNIHLHQDIIKKCEQFVGPLTVNEKRRLQLIMPARFYPN-VTKYLPLDKGIKP-YYPEHLVNHYFQTRHYLHTLWKAGILYKRETTHSASFCGAPYSWEQELQHGA-----------ESFHQQSSGILS---------------------------------RPPVGSSLQSKYREHGEHHIRIPRT-PSRVTGGVFLV--DKNP-HNTA--ESRLVVDFSQFSRGNYR------------VSW--PKFAVPNLQS--LT--NLLS-SNLSW-LSLDVSAAFYHLPLHPAAMPHLLV-------GSSGLSRYVARLSS--NSRILNHQHGTMPNLHDSCSRNLYVSLLLLYQTFGRKLHLYSHPIILGFRKIPMGVGLSPFLLAQFASAICSVVRRAFPH----------------CLAFSYMDDVVLGAKSV-QHLESLFTAVTNFLLSLGIHL----NPNK-T--KR--WG-YS-----LHFMGYVIGCYGSLPQEH------IIQKIKECFKKLPVNRPIDW-------------KV----CQRIVGLLGFAAPFTQ--------CGYPALMPLYACIQS-----------KQAFTFSTTYKAFLCKQYLNLYPVA---RQRPGLCQVFADATPTGWGL-V-MGHQRMRGTFVAPLPIHTAELLAACFARSRSGANIIGTDNSVVLSRKYTSFPWLLGRAANWVLRGTSFVYVPSALNPADDPSRGRLGL-SRPLLRLPFRPTTGRTSLYADSPSVPSHLPDRVHFASPLHV---AWRPP
>AB602818_HBV_genotype_B_DNA,_complete_genome,_isolate:_AH-2
MPLSY-QHFRK------------------LLLLDD--EA-----GPLEEELPRLADEGL-----NHRVAEDLNL-------GNPN--------VS-------IP--WTHKVGNFTGLYSSTVPVFNPEWQTPSFPDIHLQEDIVDRCKQFVGPLTVNENRRLKLIMPARFYPN-VTKYLPLDKGIKP-YYPEHVVNHYFQTRHYLHTLWKAGILYKRESTHSASFCGSPYSWEQDLQHGRLVFQTSKRHGDKSFCPQSPGILP---------------------------------RSSVGPCIQSQLREHGEHRIRTPRT-PARVTGGVFLV--DKNP-HNTT--ESRLVVDFSQFSRGNTR------------VSW--PKFAVPNLQS--LT--NLLS-SNLSW-LSLDVSAAFYHLPLHPAAMPHLLV-------GSSGLSRYVARLSS--NSRIINHQHGTMQDLHNSCSRNLYVSLMLLYKTYGWKLHLYSHPIILGFRKIPMGVGLSPFLLAQFTSAICSVVRRAFPH----------------CLAFSYMDDVVLGAKSV-QHLESLYAAVTNFLLSLGIHL----NPHK-T--KR--WG-YS-----LNFMGYVIGSWGTLPQEH------IVQKIKLCFRKLPVNRPIDW-------------KV----CQRIVGLLGFAAPFTQ--------CGYPALMPLYACIQA-----------KQAFTFSPTYKAFLSKQYLALYPVA---RQRPGLCQVFADATPTGWGL-A-IGHQRMRGTFVSPLPIHTAELLAACFARSRSGAKLIGTDNSVVLSRKYTSFPWLLGCAANWILRGTSFVYVPSALNPADDPSRGRLGL-YRPLLRLPYRPTTGRTSLYADSPSVPSRLPDRVHFASPLHV---AWKPP
>AB644287_HBV_genotype_C_DNA,_complete_genome,_isolate:_NAB52
MPLSY-QHFRK------------------LLLLDD--EA-----GPLEEELPRLADEGL-----NRRVAEDLNL-------GNPN--------VS-------IP--WTHKVGNFTGLYSSTVPVFNPEWQTPSFPDIHLQEDIINRCQQYVGPLTVNEKRRLKLIMPARFYPK-LTKYLPLDKGIKP-YYPEHAVNHYFKTRHYLHTLWKAGILYKRETTRSASFCGSPYSWEHELQHGRLVFQTSERHGDESLCSQSSGILA---------------------------------RSPVGPCIRSQLKEHGEHNIRIPRT-PARVTGGVFLV--DKNP-HNTT--ESRLVVDFSQFSRGSTH------------VSW--PKFAVPNLQS--LT--NLLS-SNLSW-LSLDVSAAFYHLPLHPAAMPHLLV-------GSSGLPRYVARLSS--TSRNSNYHHGTMQDLHDSCSRNLYVSLLLLYKTLGRKLHLYSHPIILGFRKIPMGVGLSPFLLAQFTSAICSVVRRAFPH----------------CLAFSYMDDVVLGAKSV-QHLESLYTSITNFLLSLGIHL----NPNK-T--KR--WG-YS-----LHFMGYVIGSWGTLPQEH------IVQKIKQCFRKLPINRPIDW-------------KV----CQRIVGLLGFAAPFTQ--------CGYPALMPLYACIHA-----------KQAFTFSPTYKAFLCKQYLHLYPVA---RQRSGLCQVFADATPTGWGL-A-IGHQRMRGTFVAPLPIHTAELLAACFARSRSGANLIGTDNSVVLSRKYTSFPWLLGCAANWILRGTSFVYVPSALNPADDPSRGRLGI-YRPLLRLPFRPTTGRTSLYAVSPSVPSHLPDRVHFASPLHV---AWRPP
>HE815465_HBV_genotype_D,_serotype_ayw3,_complete_genome
MPLSY-QHFRK------------------LLLLDD--EA-----GPLEEELPRLADEGL-----NRRVAEDLNL-------GNLN--------VS-------IP--WTHKVGNFTGLYSSTVPVFNPHWKTPSFPNIHLHQDIIKKCEQFVGPLTVNEKRRLQLIMPARFYPK-VTKYLPLDKGIKP-YYPEHLVNHYFQTRHYLHTLWKAGILYKRETTHSASFCGSPYSWEQDLQHGA-----------ESFHQQSSGILS---------------------------------RPPVGSSLQSKHSEHGEHHIRIPRT-PSRVTGGVFLV--DKNP-HNTA--ESRLVVDFSQFSRGNYR------------VSW--PKFAVPNLQS--LT--NLLS-SNLSW-LSLDVSAAFYHLPLHPAAMPHLLV-------GSSGLSRYVARLSS--NSRILNHQHGTMPNLHDYCSRNLYVSLLLLYQTFGRKLHLYSHPIILGFRKIPMGVGLSPFLLAQFTSAICSVVRRAFPH----------------CLAFSYMDDVVLGAKSV-QHLESLFTAVTNFLLSLGIHL----NPNK-T--KR--WG-YS-----LNFMGYVIGSYGSLPQEH------IIQKIKECFRKLPINRPIDW-------------KV----CQRIVGLLGFAAPFTQ--------CGYPALMPLYACIQS-----------KQAFTFSPTYKAFLCKQYLNLYPVA---RQRPGLCQVFADATPTGWGL-V-MGHQRVRGTFSAPLPIHTAELLAACFARSRSGANIIGTDNSVVLSRKYTSYPWLLGCAANWILRGTSFVYVPSALNPADDPSRGRLRL-SRPLLRLPFRPTTGRTSLYADSPSVPSHLPDRVHFASPLHV---AWRPP
>HE974368_HBV_genotype_F4_complete_genome,_isolate_Mart-B24
MPLSY-PHFRK------------------LLLLDD--EA-----GPLEEELPRLADEGL-----NRRVAEDLNL-------QLPN--------VS-------IP--WTHKVGNFTGLYSSTVPAFNPHWLTPSFPDIHLHQDLISKCEQFVGPLTKNELRRLKLIMPARFFPK-LTKYFPLEKGIKP-YYPEHAVNHYFKTRHYLHTLWKAGILYKRESTRSASFCGSPYSWEQELQHGSTSLNDKKGHGTESLCAQSTGILS---------------------------------RPSAGSSFQSKFQEHGQHHIRTPRT-PARVTGGVFLV--DKNP-QNTT--ESRLVVDFSQFSRGTTR------------VSW--PKFAVPNLQS--LT--NLLS-SNLSW-LSLDVSAAFYHLPLHPAAMPHLLV-------GSSGLSRYVARLSS--NSRIYDHQHGTMQNLHNSCSRNLYVSLLLLFQTLGRKLHLYSHPIILGFRKIPMGVGLSPFLLAQFTSAICSVVRRAFPH----------------CLAFSYMDDLVLGAKSV-QHLESLYTAVTNFLLSVGIHL----NTSK-T--KR--WG-YN-----LHFMGYVIGSWGALPQDH------IVHKIKECFRKLPVNRPIDW-------------KV----CQRIVGLLGFAAPFTQ--------CGYPALMPLYNCITA-----------KQAFVFSPTYKAFLCNQYMNLYPVA---RQRPGLCQVFADATPTGWGL-A-IGHQRMRGTFVAPLPIHTAELLAACFARSRSGANLIGTDNSVVLSRKYTSFPWLLGCAANWILRGTSFVYVPSALNPADDPSRGRLGL-YRPLLRLPFQPTTGRTSLYADSPSVPSHLPDRVHFASPLHV---AWRPP
>HE974369_HBV_genotype_F2_complete_genome,_isolate_Mart-B26
MPLSY-PHFRK------------------LLLLDD--EA-----GPLEEELPRLADEDL-----NRRVAEDLNL-------QLPN--------VS-------IP--WTHKVGNFTGLYSSTVPAFNPNWLTPSFPDIHLHQDLISKCEQFVGPLTKNELRRLKLVMPARFYPK-VTKYFPMEKGIKP-YYPEHAVNHYFKTRHYLHTLWKAGILYKRESTRSASFCGSPYSWEQELQHGSTSLNDKKRHGTESFCAQSSGILS---------------------------------RPSAGSAIQSKFQEHGQHYIRTPRT-PARVTGGVFLV--DKNP-HNTT--ESRLVVDFSQFSRGTTR------------VSW--PKFAVPNLQS--LT--NLLS-SNLSW-LSLDVSAAFYHLPLHPAAMPHLLV-------GSSGLSRYVARLSS--TSRIHDHQHGTLQNLHNSCTRNLYVSLLLLFKTFGRKLHLYSHPIILGFRKIPMGVGLSPFLLAQFTSAICSVVRRAFPH----------------CLAFSYMDDLVLGAKSV-QHLESLYTAVTNFLLSVGIHL----NTSK-T--KR--WG-YN-----LHFMGYVIGSWGSLPQDH------IVHKIKECFRKLPVNRPIDW-------------KV----CQRIVGLLGFAAPFTQ--------CGYPALMPLYACITA-----------KQAFVFSPTYKAFLCKQYMHLYPVA---RQRPGLCQVFADATPTGWGL-A-IGHQRMRGTFVAPLPIHTAELLAACFARSRSGATLIGTDNSVVLSRKYTSFPWLLGCAANWILRGTSFVYVPSALNPADDPSRGRLGL-YRPLLRLPFQPTTGRTSLYADSPSVPSHLPDRVHFASPLHV---AWRPP
>HE974373_HBV_genotype_D4_complete_genome,_isolate_Mart-B37
MPLSY-QHFRR------------------LLLLDD--EA-----GPLEEELPRLADEDL-----NRRVAEDLNL-------GNLN--------VS-------IP--WTHKVGNFTGLYSSTVPVFNSHWKTPSFPNIHLHQDIIKKCEQFVGPLTVNEKRRLKLIMPARFYPN-FTKYLPLDKGIKP-YYPEHLVNHYFQTRHYLHTLWKAGVLYKRVSTRSASFCGSPYSWEQELQHGA-----------ESFHQQSSGILS---------------------------------RPPVGSSLQSKHQEHGEHHIRIPRT-PARVTGGVFLV--DKNP-HNTA--ESRLVVDFSQFSRGNYR------------VSW--PKFAVPNLQS--LT--NLLS-SNLSW-LSLDVSAAFYHLPLHPAAMPHLLV-------GSSGLSRYVARLSS--NSRIINHQHGTLQNLHDSCSRNLYVSLLLLYKTFGWKLHLYSHPIILGFRKIPMGVGLSPFLLAQFTSAICSVVRRAFPH----------------CLAFSYMDDVVLGAKSV-QHLESLFTAVTNFLLSLGIHL----NPNK-T--KR--WG-YS-----LNFMGYVIGCWGSLPQDH------IIYKIKECFRKLPVNRPIDW-------------KV----CQRIVGLLGFAAPFTQ--------CGYPALMPLYACIQS-----------KQAFTFSPTYKAFLCKQYLNLYPVA---RQRPGLCQVFADATPTGWGL-V-MGHQRMRGTFRAPLPIHTAELLAACFARSRSGANILGTDNSVVLSRKYTSFPWLLGCAANWILRGTSFVYVPSALNPADDPSRGRLGP-WRPLLCLPYRPTTGRTSLYAASPSVPSHLPVRVHFASPLHV---AWRPP
>HE974379_HBV_genotype_D3_complete_genome,_isolate_Mart-B58
MPLSY-QHFRR------------------LLLLDH--EA-----XPLEEELPRLADEXL-----NRRVAEDLNL-------GXLN--------VX-------IP--WTHKVGNFTGLYSSTVPVFNPHWKTPSFPNIHLHQDIIKKCEQFVGPLTVNEKRRLQLIMPARFYPK-VTKYLPLDKGIKP-YYPEHLVNHYFQTRHYLHTLWKAGILYKRETTHSASFCVSPYSWEQDLQHGA-----------ESFHQQSSGILS---------------------------------RPXVGSSLQSKHREHGEHHIRIPRT-PSRVTGGVFLV--DKNP-HNTA--ESRLVVDFSQFSRGNYR------------VSW--PKFAVPNLQS--LT--NLLS-SNLSW-LSLDVSAAFYHXPLHPAXMPHLLV-------GSSGLSRYVARLSS--NSRILNHQHGTMPNLHDSCSRNLYVSLLLLYQTFGRKLHLYSHPIILGFRKIPMGVGLSPFLLAQFTSAICSVVRRAFPH----------------CLAFSYMDDVVLXAKSV-QHLESLFTAVTNFLLSLGIHL----NPXK-T--KR--WG-YS-----LNFMGYVIGCYGSLPQEH------IIQKIXECFRKLPVNRPIDW-------------KV----CQRIVGLLGFAAPFTQ--------CXYPALMPIYAXIQS-----------KQAXTFSPTYKAFLCKQYLNLYPVA---RQRPGLCQVFADATPTGWGL-A-MGHQRMRGTFLAPLPIHTAELLAACFARSRSGANIIGTDNSVVLSRKYTXFPWLLGCAANWILRGTSFVYVPSALNPADDPSXGRLGL-XRPLLRLPFRPTTGRTSLYADSPSVPSHLPDRVHFASPLHV---AWRPP
>HE974381_HBV_genotype_A1_complete_genome,_isolate_Mart-B64
MPLSY-QHFRK------------------LLLLDAETEA-----GPLEEELPRLADEDL-----NRRVAEDLNL-------GNLN--------VS-------IP--WTHKVGNFTGLYSATVPIFNPEWQTPSFPKIHVHEDISNRCQQFVGPLTVNEKRRLKMIMPARFYPK-STKYLPLDKGIKP-YYPEHVVNHYFQTRHYLHTLWKAGILYMRETARSASFCGSPYSWEQELHHGRLVIKTSQRHGDEPFCSQPSGILS---------------------------------RSSVGPGIRSQFKEHGEHHIRIPRT-PARVTGGVFLV--DKNP-HNTA--ESRLVVDFSQFSRGINR------------VSW--PKFAVPNLQS--LT--NLLS-SNLSW-LSLDVSAAFYHIPLHPAAMPHLLI-------GSSGLSRYVARLSS--NSRIHNNQHGTLQNLHDSCSRQLYVSLMLLYKTYGWKLHLYSHPIILGFRKIPMGVGLSPFLLAQFTSAICSVVRRAFPH----------------CLAFSYMDDVVLGAKSV-QHLESLYTAVTNFLLSLGIHL----NPNK-T--KR--WG-YS-----LNFMGYVIGSWGTLPQDH------IVQKIKHCFRKLPVNRPIDW-------------KV----CQRIVGLLGFAAPFTQ--------CGYPALMPLYACIQA-----------KQAFTFSPTYKAFLSKQYMNLYPVA---RQRPGLCQVFADATPTGWGL-A-IGHQRMRGTFVAPLPIHTAELLAACFARSRSGAKLIGTDNSVVLSRKYTSFPWLLGCTANWILRGTSFVYVPSALNPADDPSRGRLGL-YRPLLRLPYRPTTGRTSLYAVSPSVPSHLPVRVHFASPLHV---AWRPP
>HE974383_HBV_genotype_A2_complete_genome,_isolate_Mart-B74
MPLSY-QHFRK------------------LLLLDDGTEA-----GPLEEELPRLADADL-----NRRVAEDLNL-------GNLN--------VS-------IP--WTHKVGNFTGLYSSTVPIFNPEWQTPSFPKIHLQEDIINRCQQFVGPLTVNEKRRLKLIMPARFYPN-HTKYLPLDKGIKP-YYPDQVVNHYFQTRHYLHTLWKAGILYKRETTRSASFCGSPYSWEQELQHGRLVIKTSQRHGDESFCSQPSGILS---------------------------------RSSVGPCIRSQLKEHGEHHIRIPRT-PARVTGGVFLV--DKNP-HNTA--ESRLVVDFSQFSRGITR------------VSW--PKFAVPNLQS--LT--NLLS-SNLSW-LSLDVSAAFYHIPLHPAAMPHLLI-------GSSGLSRYVARLSS--NSRINNNQYGTMQNLHDSCSRQLYVSLMLLYKTYGWKLHLYSHPIVLGFRKIPMGVGLSPFLLAQFTSAICSIVRRAFPH----------------CLAFSYMDDVVLGAKSV-QHRESLYTAVTNFLLSLGIHL----NPNK-T--KR--WG-YS-----LNFMGYIIGSWGTLPQDH------IVQKIKHCFRKLPVNRPIDW-------------KV----CQRIVGLLGFAAPFTQ--------CGYPALMPLYACIQA-----------KQAFTFSPTYKAFLSKQYMNLYPVA---RQRPGLCQVFADATPTGWGL-A-IGHQRMRGTFVAPLPIHTAELLAACFARSRSGAKLIGTDNSVVLSRKYTSFPWLLGCTANWILRGTSFVYVPSALNPADDPSRGRLGL-SRPLLRLPFQPTTGRTSLYAVSPSVPSHLPVRVHFASPLHV---AWRPP
>HE974384_HBV_genotype_E_complete_genome,_isolate_Mart-B84
MPLSY-QHFRR------------------LLLLDE--EA-----GPLEEELPXLADVDL-----NRRVAEDLNL-------QLPD--------VS-------IP--WTHKVGNFTGLYSSTIPVFNPNWKTPSFPDIHLHQDIINKCEQFVGPLTVNEKRRXNLVMPARFFPI-STKYLPLEKGIKP-YYPDNVVNHYFQTRHYLHTLWKAGILYKRETARSASFCGSPYSWEQELHHGSF-LDGPSRMGEESFHHQSSGIFS---------------------------------RPPVGSSIQSKHQEHGRHHIRIPRT-PARVTGGVFLV--DKNP-HNTA--ESRLVVDFSQFXRGSSR------------VSW--PKFAXPNLQS--LT--NLLS-SNLSW-LSLDVSAAFYHLPLHPAAMPHLLV-------GSSGLSRYVARLSS--NSRIINHQYGTLPNLHDSCSRNLYVSLMLLFKTFGRKLHLYSHPIIMGFRKIPMGVGLSPFLLAQFTSAICSVVRRAFPH----------------CLAFSYMDDVVLGAKSV-QHLESLYTSVTNFLLSLGIHL----NPNK-T--KR--WG-YS-----LNFMGYVIGSWGSLPQEH------IRMKIKDCFRKLPVNRPIDW-------------KV----CQRIVGLLGFAAPFTQ--------CGYPALMPLYACIQS-----------KQAFTFSPTYKAFLCKQYLNLYPVA---RQRPGLCQVFADATPTGWGL-A-IGHQRMRGTFXAPLPIHTAELLAACFARSRSGAKLIGTDNSVVLSRKYTSFPWLLGCAANWILRGTSFVYVPSALNPADDPSRGRLGI-YRPLLRLPFRPTTGRTSLYAVSPSVPSHLPDRVHFASPLHV---AWKPP
>AP007264_HBV_genotype_G_DNA,_complete_genome,_isolate:_HB-JI444GF
MPLSY-QHFRR------------------LLLLDE--EA-----GPLEEELPRLADEDL-----NRRVAEDLHL-------QLPN--------VS-------IP--WTHKVGNFTGLYSSTIPVFNPDWQTPSFPNIHLHQDIITKCEQFVGPLTVNEKRRLKLVMPARFFPN-STKYLPLDKGIKP-YYPENVVNHYFQTRHYLHTLWKAGILYKRETSRSASFCGSPYTWEQDLQHGAF-LDGPSRVGKEPFHQQSSRIPS---------------------------------RSPVGPSIQSKYQEHGEHHIRIPRT-PARVTGGVFLV--DKNP-HNTA--ESRLVVDFSQFSRGSAR------------VSW--PKFAVPNLQS--LT--NLLS-SNLSW-LSLDVSAAFYHIPLHPAAMPHLLV-------GSSGLSRYVARLSS--DSRILDHQYGTLQNLHDSCSRQLYVSLMLLYKTFGRKLHLYSHPIILGFRKIPMGVGLSPFLLAQFTSAICSVVRRAFPH----------------CLAFSYMDDVVLGAKSV-QHLESLYTAVTNFLLSLGIHL----NPNK-T--KR--WG-YS-----LNFMGYVIGSWGTLPQEH------ITQKIKQCFRKLPVNRPIDW-------------KV----CQRITGLLGFAAPFTQ--------CGYPALMPLYACIQA-----------KQAFTFSPTYKAFLCKQYMNLYPVA---RQRPGLCQVFADATPTGWGL-A-IGHQRMRGTFVAPLPIHTAELLAACFARSRSGAKLIGTDNSVVLSRKYTSFPWLLGCAANWILRGTSFVYVPSALNPADDPSRGRLGL-CRPLLRLPFLPTTGRTSLYAVSPSVPSHLPDRVHFASPLHV---TWKPP
>AF193863_Orangutan_hepadnavirus_strain_Somad,_complete_genome
MPLSC-QHFRK------------------LLLLDE--EA-----GPLEEELPRLADEGL-----NHRVAEDLNL-------QLPN--------VS-------IP--WTHKVGNFTGLYSSTAPVFNPNWQTPSFPDIHLHQDIINKCEQLVGPLTVNEKRRLKLIMPARFYPN-STKYFPPDKGIKP-YYPEHGVNHYFQARHYLHTLWKAGVLYKRETTRSASFCGSPYSWEQELQHGA-----------EPFCHQPFGILP---------------------------------RASIGPAVPSQHKEHGEHLIRIPRT-PARVTGGVFLV--DKNP-HNSS--ESRLVVDFSQFSRGSTR------------VSW--PKFAVPNLQS--LT--NLLS-SNLSW-LSLDVSAAFYHLPLHPAAMPHLLV-------GSSGLPRYVARLSS--TSRNHHHQRGTMQNLHDFCSRNLFVSLMLLYKTFGRKLHLYSHPTIMGFRKIPMGVGLSPFLLAQFTSALCSVVRRAFPH----------------CLAFSYMDDMVLGAKSV-QHLESLYTAVTNFLLSLGIHL----NPGK-T--KR--WG-YS-----LHFMGYVIGSWGTLPQDH------IVQKIKQCFRKLPVNRPIDW-------------KV----CQRIVGLLGFAAPFTQ--------CGYPALMPLYNCIHN-----------RQAFTFSPTYKAFLRTQYLTLYPVA---RQRPGLCQVFADATPTGWGL-A-LGPQRMRGTFVAPLPIHTAELLAACFARSRSGANIIGTDNSVVLSRKYTSFPWLLGCAANWILRGTSFVYVPSALNPADDPSRGRLGL-YRPLLRLPFRPTTGRTSLYAVSPSVPSHLPVRVHFASPLHV---AWRPP
>AF193864_Orangutan_hepadnavirus_strain_Papa,_complete_genome
MPLSC-QHFRK------------------LLLLDE--EA-----GPLEEELPRLADEGL-----NHRVAEDLNL-------QLPN--------VS-------IP--WTHKVGNFTGLYSSTAPVFNPNWQTPSFPDIHLHQDITNKCQQFVGPLTVHEKRRLKLIMPARFYPN-STKYFPPDKGIKP-YYPEHVVNHYFLTRHYLHTLWKAGILYKRETTRSASFCGSPYSWEQELQHGA-----------ESLCQQSSGILP---------------------------------RAPVGSSVQSQHKEHGEHLIRIPRT-PARVTGGVFLV--DKNP-HNSS--ESRLVVDFSQFSRGSTS------------VSW--PKFAVPNLQS--LT--NLLS-SNLSW-LSLDVSAAFYHIPLHPADMPHLLV-------GSSGLPRYVARLSS--TSRNNYNQRGNMQNLHDFCSRNLFVSLMLLYKTFGRKLHLYSHPIIMGFRKIPMGVGLSPFLLAQFTSAICSVVRRAFPH----------------CLAFSYMDDMVLGAKSV-QHLESLYTAVTNFLLSLGIHL----NPSK-T--KR--WG-YS-----LHFMGYVIGSWGTLPQDH------IVQKIKHCFRKLPVNRPIDW-------------KV----CQRIVGLLGFAAPFTQ--------CGYPALMPLYNCIQN-----------RQAFTFSPTYKAFLRTQYLTLYPVA---RQRPGMCQVFADATPTGWGL-A-LGPQRMRGTFVAPLPIHTAELLAACFARSRSGANIIGTDNSVVLSRKYTSFPWLLGCAANWILRGTSFVYVPSALNPADDPSRGRLGL-YRPLLCLPFRPTTGRTSLYAVSPSVPSHLPVRVHFASPLHV---AWRPP
>NC_001484_Ground_squirrel_hepatitis_virus,_complete_genome
MHPFY-QLFRN------------------IQSLGE--EEVQELLGPPEDALPLLAGEGL-----NHRVADALNL-------QLPT--------AD-------LE--WIHKTNVITGLYSTQTEKFNCNWKQPVFPKIHLDNNLFQKLENYFGPLTTNEKRRLKLVFPARFFPN-ATKYFPLLKGIKD-KYPNYTIEHFFAAANYLWTLWESGILYLRKNQTTLTFRGKPYSWEHR----QLEQHNGQQHKSNIRSQQISCMVANSGNLLYTHYHRDKSSNIQTRNLSDNVFKKSKESTRVRCYTYDKIQFDGDVTIRSPRT-PRRITGGIFLV--DKNP-YNSS--ESRLVVDFSQFSRGHSR------------VHW--PKFAVPNLQT--LA--NLLS-TNLQW-LSLDVSAAFYHIPVSPAAVPHFLV-------GSPGLERFASCMSH--DAS--NRNNSKLQTMHHICSRHLYNTLLLLFKTYGRKLHLLAHPFIMGFRKLPMGVGLSPFLLAQFTSALTSMVRRNFPH----------------CLAFAYMDDLVLGARSY-EHLTAVYSHICSVFLDLGIHL----NVEK-T--KW--WG-HT-----LHFMGYTINGAGVLPQDK------HVHKVTTYLKSIPINQPLDY-------------KI----CERLTGILNYVAPFTK--------CGYAALLPLYQAIAS-----------HTAFVFSSLYKNWLLSLYGELWPVA---RQRGVVCSVFADATPTGWGI-C-TTCQLISGTFGFSLPIATAELIAACLARCWTGARLLGTDNSVVLSGKLTSFPWLLACVANWILRGTSFCYVPSADNPADLPSRGLLPA-LRPLPLLRFRPVTKRISLWAASPPVSTRRPVRVAWASPVQTC-EPWIPP
>K02715_OHVCG_Ground_squirrel_hepatitis_virus_(GSHV),_complete_genome
MHPFY-QLFRN------------------IQSLGE--EEVQELLGPPEDALPLLAGEGL-----NHRVADALNL-------QLPT--------AD-------LE--WIHKTNVITGLYSTQTEKFNCNWKQPVFPKIHLDNNLFQKLENYFGPLTTNEKRRLKLVFPARFFPN-ATKYFPLLKGIKD-KYPNYTIEHFFAAANYLWTLWESGILYLRKNQTTLTFRGKPYSWEHR----QLEQHNGQQHKSNIRSQQISCMVANSGNLLYTHYHRDKSSNIQTRNLSDNVFKKSKESTRVRCYTYDKIQFDGDVTIRSPRT-PRRITGGIFLV--DKNP-YNSS--ESRLVVDFSQFSRGHSR------------VHW--PKFAVPNLQT--LA--NLLS-TNLQW-LSLDVSAAFYHIPVSPAAVPHFLV-------GSPGLERFASCMSH--DAS--NRNNSKLQTMHHICSRHLYNTLLLLFKTYGRKLHLLAHPFIMGFRKLPMGVGLSPFLLAQFTSALTSMVRRNFPH----------------CLAFAYMDDLVLGARSY-EHLTAVYSHICSVFLDLGIHL----NVEK-T--KW--WG-HT-----LHFMGYTINGAGVLPQDK------HVHKVTTYLKSIPINQPLDY-------------KI----CERLTGILNYVAPFTK--------CGYAALLPLYQAIAS-----------HTAFVFSSLYKNWLLSLYGELWPVA---RQRGVVCSVFADATPTGWGI-C-TTCQLISGTFGFSLPIATAELIAACLARCWTGARLLGTDNSVVLSGKLTSFPWLLACVANWILRGTSFCYVPSADNPADLPSRGLLPA-LRPLPLLRFRPVTKRISLWAASPPVSTRRPVRVAWASPVQTC-EPWIPP
>U29144_AGU29144_Arctic_ground_squirrel_hepatitis_B_virus_(ASHV),_complete_genome
MHPFS-QLFRN------------------IQSLGE--EEVQELLGPPEDALPLLAGEDL-----NHRVA-GLNL-------QLPT--------AD-------LD--WVHQTNAITGLYSTQTAKFNPEWKQPDFPKIHLSEDLFLNYNNFCGPLTVNEKRKLKLNFPARFFPK-ATKYFPLSKGIKN-NYPDFSIEHFFAAATYLWTLWESGILYLRKNQTTLTFKGKPYSWGHR----QLEQHNGQQHESHLQSRESSSMVASSGHILHKQHASG-PSSFPTRDLPNNFFGESQKSARTGGSVREKIQISGDVTIRSPRT-PRRITGGVFLV--DKHP-HNSS--ESRLVVDFSQFSRGHTR------------VHW--PKFAVLNLQA--LA--NLLS-TNLQW-LSLDVSAAFYHIPVSPAAVPHLLV-------GSPGLERFTPSMSH--TTI--HGNNSKLQTMHNLCSRHLFNSLLLLFKTYGRKLHLLAHPFIMGFRKLPMGVGLSPFLLAQFTSALASMVRRNFPH----------------CVAFAYMDDLVLGARTH-EHLTAIYSHICSVFLDLGIHL----NVAK-T--KW--WG-HH-----LHFMGYVITGAGILPQDK------HVQKVSTYLKSIPLNKPLDY-------------KI----CERLTGILNYVAPFTK--------CGYAALLPLYQA-TS-----------RTAFVFSSLYHSWLLSLYAELWPVA---RQRGVVCSV-SDATPTGWGI-C-TTYQLISPTGAFALPIATADVIAACLARCWTGARLLGTDNSVVLSGKLTSYPWLLACVANWILRGTSFCYVPSAANPADLPSRGLLPA-LHPVPTLRFRPQLSRISLWAASPPVSPRRPVRVAWASPVQNS-EPWFPP
>NC_004107_Woodchuck_hepatitis_virus,_complete_genome
MHPFS-RLFRN------------------IQSLGE--EEVQELLGPPEDALPLLAGEDL-----NHRVADALNL-------HLPT--------AD-------LQ--WVHKTNAITGLYSNQAAQFNPHWIQPEFPELHLHNDLIQKLQQYFGPLTINEKRKLQLNFPARFFPK-ATKYFPLIKGIKN-NYPNFALEHFFATANYLWTLWEAGILYLRKNQTTLTFKGKPYSWEHR----QLVQHNGQQHKSHLQSRQNSSMVACSGHLLHNHLSSE-SVSVSTRNLSNNISDKSQKSTRTGLCSYKQIQVTGDVTIKSPRT-PRRITGGVFLV--DKNP-NNSS--ESRLVVDFSQFSRGHTR------------VHW--PKFAVPNLQT--LA--NLLS-TNLQW-LSLDVSAAFYHIPISPAAVPHLLV-------GSPGLERFNTCLSS--STH--NRNNSQLQTMHNLCTRHVYSSLLLLFKTYGRKLHLLAHPFIMGFRKLPMGVGLSPFLLAQFTSALASMVRRNFPH----------------CVVFAYMDDLVLGARTS-EHLTAIYSHICSVFLDLGIHL----NVNK-T--KW--WG-NH-----LHFMGYVITSSGVLPQDK------HVKKISRYLRSVPVNQPLDY-------------KI----CERLTGILNYVAPFTL--------CGYAALMPLYHAITS-----------RTAFIFSSLYKSWLLSLYEELWPVV---RQRGVVCTVFADATPTGWGI-A-TTYQLLSGTFAFPLPIATAELIAACLARCWTGARLLGTDNSVVLSGKLTSFPWLLACVANWILRGTSFCYVPSALNPADLPSRGLLPV-LRPLPRLRLRPQTSRISLWAASPPVSPRRPVRVAWSSPVQNC-EPWIPP
>M18752_OHVCGD_Woodchuck_hepatitis_virus_(WHV),_complete_genome,_clone_WHV_7
MHPFS-RLFRN------------------IQSLGE--EEVQELLGPPEDALPLLAGEDL-----NHRVADALNL-------HLPT--------AD-------LQ--WVHKTNAITGLYSNQAAQFNPHWIQPEFPELHLHNDLIQKLQQYFGPLTINEKRKLQLNFPARFFPK-ATKYFPLIKGIKN-NYPNFALEHFFATANYLWTLWEAGILYLRKNQTTLTFKGKPYSWEHR----QLVQHNGQQHKSHLQSRQNSSMVACSGHLLHNHLSSE-SVSVSTRNLSNNISDKSQKSTRTGLCSYKQIQVTGDVTIKSPRT-PRRITGGVFLV--DKNP-NNSS--ESRLVVDFSQFSRGHTR------------VHW--PKFAVPNLQT--LA--NLLS-TNLQW-LSLDVSAAFYHIPISPAAVPHLLV-------GSPGLERFNTCLSS--STH--NRNNSQLQTMHNLCTRHVYSSLLLLFKTYGRKLHLLAHPFIMGFRKLPMGVGLSPFLLAQFTSALASMVRRNFPH----------------CVVFAYMDDLVLGARTS-EHLTAIYSHICSVFLDLGIHL----NVNK-T--KW--WG-NH-----LHFMGYVITSSGVLPQDK------HVKKISRYLRSVPVNQPLDY-------------KI----CERLTGILNYVAPFTL--------CGYAALMPLYHAITS-----------RTAFIFSSLYKSWLLSLYEELWPVV---RQRGVVCTVFADATPTGWGI-A-TTYQLLSGTFAFPLPIATAELIAACLARCWTGARLLGTDNSVVLSGKLTSFPWLLACVANWILRGTSFCYVPSALNPADLPSRGLLPV-LRPLPRLRLRPQTSRISLWAASPPVSPRRPVRVAWSSPVQNC-EPWIPP
>J04514_OHVHEPBA_Woodchuck_hepatitis_B_virus_(WHV8),_complete_genome
MHPFS-RLFRN------------------IQSLGE--EEVQELLGPPEDALPLLAGEDL-----NHRVADALNL-------HLPT--------AD-------LQ--WVHKTNAITGLYSNQAAQFNPNWIQPEFPELHLHNDLIQKLQQYFGPLTINEKRKLQLNFPARFFPK-ATKYFPLIKGIKN-NYPNFALEHFFATANYLWTLWEAGILYLRKNQTTLTFKGKPYSWEHR----QLVQHNGQQHKSHLQSRQNSSMVACSGHLLHNHLSSE-SVSVSTRNLSNNISDKSQKSTRTGLCSYKQIQVTGDVTIKSPRT-PRRITGGVFLV--DKNP-NNSS--ESRLVVDFSQFSRGHTR------------VHW--PKFAVPNLQT--LA--NLLS-TNLQW-LSLDVSAAFYHIPISPAAVPHLLV-------GSPGLERFNTCLSS--STH--NRNNSQLQTMHNLCTRHVYSSLLLLFKTYGRKLHLLAHPFIMGFRKLPMGVGLSPFLLAQFTSALASMVRRNFPH----------------CVVFAYMDDLVLGARTS-EHLTAIYSHICSVFLDLGIHL----NVNK-T--KW--WG-NH-----LHFMGYVITSSGVLPQDK------HVKKISRYLHSVPVNQPLDY-------------KI----CERLTGILNYVAPFTL--------CGYAALMPLYHAIAS-----------RMAFIFSSLYKSWLLSLYEELWPVV---RQRGVVCTVFADATPTGWGI-A-TTCQLLSGTFAFPLPIATAELIAACLARCWTGARLLGTDNSVVLSGKLTSFPWLLACVATWILRGTSFCYVPSALNPADLPSRGLLPA-LRPLPRLRLRPQTSRISLWAASPPVSPRRPVRVAWSSPVQTC-EPWIPP
>M11082_OHVCGB_Woodchuck_hepatitis_virus_2,_complete_genome
MHPFS-RLFRN------------------IQSL-E--EEVQELLGPPEDALPLLAGEDL-----NHRVADALNL-------HLPT--------AD-------LQ--WVHKTNAITGLYSNQAAQFNPNWIQPEFPELHLHNDLIQKLQQYFGPLTINEKRKLQLNFPARFFPK-ATKYFPLIKGIKN-HYPNFALEHFFATANYLWTLWEAGILYLRKNQTTLTFKGKPYSWEHR----QLVQHNGQQHKSHLQSRQNSSMVACSGHLLHNHLSSE-SVSVSTRNLSNNISDKSQKSTRTGLCSYKQIQVTGDVTIKSPRT-PRRITGGVFLV--DKNP-NNSS--ESRLVVHFSQFSRGHTR------------VHW--PKFAVPNLQT--LA--NLLS-TNLQW-LSLDVSAAFYHIPISPAAVPHLLV-------GSPGLERFNTCLSS--STH--NRNNSQLQTMHNLCTRHVYSSLLLLFKTYGRKLHLLAHPFIMGFRKLPMGVGLSSSLLAQFTSALASMVRRNFPH----------------CVVFAYMDDLVLGARTS-EHLTAIYSHICSVFLDLGIHL----NVNK-T--KW--WG-NH-----LHFMGYVITSSGVLPQDK------HVKKISRYLLSVPVNQPLDY-------------KI----SERLTGILNYVAPFTL--------CGYAALMPLYHAIAS-----------RMAFIFSSLYKSWLLSLYEELWPVV---RQRGVVCTVFADATPTGWGI-A-TTCQLLSGTYAFPLPIATAELIAACLARCWTGARLLGTDNSVVLSGKLTSFPWLLACVATWILRGTSFCYVPSALNPADLPSRGLLPA-LRPLPRLRLRPQTTRISLWAASPPVSPRAPVRVAWSSPVQTC-EPWIPP
>M19183_OHVCGC_Woodchuck_hepatitis_virus_(WHV),_complete_genome,_clone_WHV_59
MHPFS-RLFRN------------------IQSLGE--EEVQELLGPPEDALPLLAGEDL-----NHRVADALNL-------HLPT--------AD-------LQ--WVHKTNAITGLYSNQAAQFNPHWIQPEFPELHLHNDLIQKLQQYFGPLTINEKRKLQLNFPARFFPK-ATKYFPLIKGIKN-NYPNFALEHFFATANYLWTLWEAGILYLRKNQTTLTFKGKPYSWEHR----QLVQHNGQQHKSHLQSRQNSSMVACSGHLLHNHLPSE-PVSVSTRNLSNNISDKSQKSTRTGLCSYKQVQVTGDVTIKSPRT-PRRITGGVFLV--DKNP-NNSS--ESRLVVDFSQFSRGHTR------------VHW--PKFAVPNLQT--LA--NLLS-TNLQW-LSLDVSAAFYHIPISPAAVPHLLV-------GSPGLERFNTCMSS--STH--NGNDSQLQTMHALCTRHVYSSLLLLFKTYGRKLHLLAHPFIMGFRKLPMGVGLSPFLLAQFTSAIASMVRRNFPH----------------CVVFAYMDDLVLGARTS-EHLTAIYSHICSVFLDLGIHL----NVNK-T--KW--WG-NH-----LHFMGYVITSSGVLPQDK------HVKKLSRYLRSVPVNQPLDY-------------KI----CERLTGILNYVAPFTL--------CGYAALMPLYHAIAS-----------RTAFIFSSLYKSWLLSLYEELWPVV---RQRGVVCTVFADATPTGWGI-A-TTCQLLSGTFAFPLPIATAELIAACLARCWTGARLLGTDNSVVLSGKLTSFPWLLACVANWILRGTSFCYVPSALNPADLPSRGLLPV-LRPLPRLRLRPQTSRISLWAASPPVSPRRPVRVAWSSPVQTC-EPWIPP
>J02442_OHVCGA_Woodchuck_hepatitis_virus,_complete_genome
MHPFS-RLFRN------------------IQSLGE--EEVQELLGPPEDALPLLAGEDL-----NHRVADALNL-------HLPT--------AD-------LQ--WVHKTNAITGLYSNQAAQFNPHWIQPEFPELHLHNELIKKLQQYFGPLTINEKRKLQLNFPARFFPK-ATKYFPLIKGIKN-NYPNFALEHFFATANYLWTLWEAGILYLRKNQTTLTFKGKPYSWEHR----QLVQHNGQQHKSHLQSRQNSSVVACSGHLLHNHLPSE-PVSVSTRNLSNNIFGKSQNSTRTGLCSHKQIQVTGDVTIKSPRT-PRRITGGVFLV--DKNP-NNSS--ESRLVVDFSQFSRGHTR------------VHW--PKFAVPNLQT--LA--NLLS-TDLQW-LSLDVSAAFYHIPISPAAVPHLLV-------GSPGLERFNTCLSY--STH--NRNDSQLQTMHNLCTRHVYSSLLLLFKTYGRKLHLLAHPFIMGFRKLPMGVGLSPFLLAQFTSALASMVRRNFPH----------------CVVFAYMDDLVLGARTS-EHLTAIYTHICSVFLDLGIHL----NVNK-T--KW--WG-NH-----LHFMGYVITSSGVLPQDK------HVKKLSRYLRSVPVNQPLDY-------------KI----CERLTDILNYVAPFTL--------CGYAALMPLYHAIAS-----------RTAFVFSSLYKSWLLSLYEELWPVV---RQRGVVCSVFADATPTGWGI-A-TTCQLLSGTFAFPLPIATAELIAACLARCWTGARLLGTDNSVVLSGKLTSFPWLLACVANWILRGTSFCYVPSALNPADLPSRGLLPV-LRPLPRLRFRPPTSRISLWAASPPVSPRRPVRVAWSSPVQNC-EPWIPP
>AY334077_Woodchuck_hepatitis_B_virus_from_spleen,_complete_genome
MHPFS-RLFRN------------------IQSLGE--EEVQELLGPPEDALPLLAGEDL-----NHRVADALNL-------HLPT--------AD-------LQ--WVHKTNAITGLYSNQAAQFNPHWIQPEFPELHLHNELIKKLQQYFGPLTINEKRKLQLNFPARFFPK-ATKYFPLIKGIKN-NYPNFALEHFFATANYLWTLWEAGILYLRKNQTTLTFKGKPYSWEHR----QLVQHNGQQHKSHLQSRQNSSVVACSGHLLHNHLPSE-PVSVSTRDLSNNILGKSQNSTRTGLCSHKQIQVTGDVTIKSPRT-PRRITGGVFLV--DKNP-NNSS--ESRLVVDFSQFSRGHTR------------VHW--PKFAVPNLQT--LA--NLLS-TDLQW-LSLDVSAAFYHIPISPAAVPHLLV-------GSPGLERFNTCLSY--STH--NRNNSQLQTMHNLCTRHVYSSLLLLFKTYGRKLHLLAHPFIMGFRKLPMGVGLSPFLLAQFTSALASMVRRNFPH----------------CVVFAYMDDLVLGARTS-EHLTAIYTHICSVFLDLGIHL----NVNK-T--KW--WG-NH-----LHFMGYVITSSGVLPQDK------HVKKLSRYLRSVPVNQPLDY-------------KI----CERLTGILNYVAPFTL--------CGYAALIPLYHAIAS-----------RTAFVFSSLYKSWLLSLYEELWPVV---RQRGVVCSVFADATPTGWGI-A-TTCQLLSGTFAFPLPIATAELIAACLARCWTGARLLGTDNSVVLSGKLTSFPWLLACVANWILRGTSFCYVPSALNPADLPSRGLLPV-LRPLPRLRFRPPTSRISLWAASPPVSPRRPVRVAWSSPVQNC-EPWIPP
>AY334076_Woodchuck_hepatitis_B_virus_from_liver,_complete_genome
MHPFS-RLFRN------------------IQSLGE--EEVQELLGPPEDALPLLAGEDL-----NHRVADALNL-------HLPT--------AD-------LQ--WVHKTNAITGLYSNQAAQFNPHWIQPEFPELHLHNELIKKLQQYFGPLTINEKRKLQLNFPARFFPK-ATKYFPLIKGIKN-NYPNFALEHFFATANYLWTLWEAGILYLRKNQTTLTFKGKPYSWEHR----QLVQHNGQQHKSHLQSRQNSSVVACSGHLLHNHLPSE-PVSVSTRDLSNNILGKSQNSTRTGLCSHKQIQVTGDVTIKSPRT-PRRITGGVFLV--DKNP-NNSS--ESRLVVDFSQFSRGHTR------------VHW--PKFAVPNLQT--LA--NLLS-TDLQW-LSLDVSAAFYHIPISPAAVPHLLV-------GSPGLERFNTCLSY--STH--NRNNSQLQTMHNLCTRHVYSSLLLLFKTYGRKLHLLAHPFIMGFRKLPMGVGLSPFLLAQFTSALASMVRRNFPH----------------CVVFAYMDDLVLGARTS-EHLTAIYTHICSVFLDLGIHL----NVNK-T--KW--WG-NH-----LHFMGYVITSSGVLPQDK------HVKKLSRYLRSVPVNQPLDY-------------KI----CERLTGILNYVAPFTL--------CGYAALIPLYHAIAS-----------RTAFVFSSLYKSWLLSLYEELWPVV---RQRGVVCSVFADATPTGWGI-A-TTCQLLSGTFAFPLPIATAELIAACLARCWTGARLLGTDNSVVLSGKLTSFPWLLACVANWILRGTSFCYVPSALNPADLPSRGLLPV-LRPLPRLRFRPPTSRISLWAASPPVSPRRPVRVAWSSPVQNC-EPWIPP
>AY334075_Woodchuck_hepatitis_B_virus_from_sera,_complete_genome
MHPFS-RLFRN------------------IQSLGE--EEVQELLGPPEDALPLLAGEDL-----NHRVADALNL-------HLPT--------AD-------LQ--WVHKTNAITGLYSNQAAQFNPHWIQPEFPELHLHNELIKKLQQYFGPLTINEKRKLQLNFPARFFPK-ATKYFPLIKGIKN-NYPNFALEHFFATANYLWTLWEAGILYLRKNQTTLTFKGKPYSWEHR----QLVQHNGQQHKSHLQSRQNSSVVACSGHLLHNHLPSE-PVSVSTRDLSNNILGKSQNSTRTGLCSHKQIQVTGDVTIKSPRT-PRRITGGVFLV--DKNP-NNSS--ESRLVVDFSQFSRGHTR------------VHW--PKFAVPNLQT--LA--NLLS-TDLQW-LSLDVSAAFYHIPISPAAVPHLLV-------GSPGLERFNTCLSY--STH--NRNNSQLQTMHNLCTRHVYSSLLLLFKTYGRKLHLLAHPFIMGFRKLPMGVGLSPFLLAQFTSALASMVRRNFPH----------------CVVFAYMDDLVLGARTS-EHLTAIYTHICSVFLDLGIHL----NVNK-T--KW--WG-NH-----LHFMGYVITSSGVLPQDK------HVKKLSRYLRSVPVNQPLDY-------------KI----CERLTGILNYVAPFTL--------CGYAALIPLYHAIAS-----------RTAFVFSSLYKSWLLSLYEELWPVV---RQRGVVCSVFADATPTGWGI-A-TTCQLLSGTFAFPLPIATAELIAACLARCWTGARLLGTDNSVVLSGKLTSFPWLLACVANWILRGTSFCYVPSALNPADLPSRGLLPV-LRPLPRLRFRPPTSRISLWAASPPVSPRRPVRVAWSSPVQNC-EPWIPP
>AY628100_Woodchuck_hepatitis_B_virus_clone_2_isolation-source_spleen,_complete_genome
MHPFS-RLFRN------------------IQSLGE--EEVQELLGPPEDALPLLAGEDL-----NHRVADALNL-------HLPT--------AD-------LQ--WVHKTNAITGLYSNQAAQFNPHWIQPEFPELHLHNELIKKLQQYFGPLTINEKRKLQLNFPARFFPK-ATKYFPLIKGIKN-NYPNFALEHFFATANYLWTLWEAGILYLRKNQTTLTFKGKPYSWEHR----QLVQHNGQQHKSHLQSRQNSSVVACSGHLLHNHLPSE-PVSVSTRDLSNNILSKSQNSTRTGLCSHKQIQVTGDVTIKSPRT-PRRITGGVFLV--DKNP-NNSS--ESRLVVDFSQFSRGHTR------------VHW--PKFAVPNLQT--LA--NLLS-TDLQW-LSLDVSAAFYHIPISPAAVPHLLV-------GSPGLERFNTCLSY--STH--NRNNSQLQTMHNLCTRHVYSSLLLLFKTYGRKLHLLAHPFIMGFRKLPMGVGLSPFLLAQFTSALASMVRRNFPH----------------CVVFAYMDDLVLGARTS-EHLTAIYTHICSVFLDLGIHL----NVNK-T--KW--WG-NH-----LHFMGYVITSSGVLPQDK------HVKKLSRYLRSVPVNQPLDY-------------KI----CERLTGILNYVAPFTL--------CGYAALMPLYHAIAS-----------RTAFVFSSLYKSWLLSLYEELWPVV---RQRGVVCSVFADATPTGWGI-A-TTCQLLSGTFAFPLPIATAELIAACLARCWTGARLLGTDNSVVLSGKLTSFPWLLACVANWILRGTSFCYVPSALNPADLPSRGLLPV-LRPLPRLRFRPPTSRISLWAASPPVSPRRPVRVAWSSPVQNC-EPWIPP
>AY628096_Woodchuck_hepatitis_virus_clone_2,_complete_genome
MHPFS-RLFRN------------------IQSLGE--EEVQELLGPPEDALPLLAGEDL-----NHRVADALNL-------HLPT--------AD-------LQ--WVHKTNAITGLYSNQAAQFNPHWIQPEFPELHLHNELIKKLQQYFGPLTINEKRKLQLNFPARFFPK-ATKYFPLIKGIKN-NYPNFALEHFFATANYLWTLWEAGILYLRKNQTTLTFKGKPYSWEHR----QLVQHNGQQHKSHLQSRQNSSVVACSGHLLHNHLPSE-PVSVSTRDLSNNILSKSQNSTRTGLCSHKQIQVTGDVTIKSPRT-PRRITGGVFLV--DKNP-NNSS--ESRLVVDFSQFSRGHTR------------VHW--PKFAVPNLQT--LA--NLLS-TDLQW-LSLDVSAAFYHIPISPAAVPHLLV-------GSPGLERFNTCLSY--STH--NRNNSQLQTMHNLCTRHVYSSLLLLFKTYGRKLHLLAHPFIMGFRKLPMGVGLSPFLLAQFTSALASMVRRNFPH----------------CVVFAYMDDLVLGARTS-EHLTAIYTHICSVFLDLGIHL----NVNK-T--KW--WG-NH-----LHFMGYVITSSGVLPQDK------HVKKLSRYLRSVPVNQPLDY-------------KI----CERLTGILNYVAPFTL--------CGYAALMPLYHAIAS-----------RTAFVFSSLYKSWLLSLYEELWPVV---RQRGVVCSVFADATPTGWGI-A-TTCQLLSGTFAFPLPIATAELIAACLARCWTGARLLGTDNSVVLSGKLTSFPWLLACVANWILRGTSFCYVPSALNPADLPSRGLLPV-LRPLPRLRFRPPTSRISLWAASPPVSPRRPVRVAWSSPVQNC-EPWIPP
>AY628099_Woodchuck_hepatitis_B_virus_clone_1_isolation-source_spleen,_complete_genome
MHPFS-RLFRN------------------IQSLGE--EEVQELLGPPEDALPLLAGEDL-----NHRVADALNL-------HLPT--------AD-------LQ--WVHKTNAITGLYSNQAAQFNPHWIQPEFPELHLHNELIKKLQQYFGPLTINEKRKLQLNFPARFFPK-ATKYFPLIKGIKN-NYPNFALEHFFATANYLWTLWEAGILYLRKNQTTLTFKGKPYSWEHR----QLVQHNGQQHKSHLQSRQNSSVVACSGHLLHNHLPSE-PVSVSTRDLSNNILGKSQNSTRTGLCSHKQIQVTGDVTIKSPRT-PRRITGGVFLV--DKNP-NNSS--ESRLVVDFSQFSRGHTR------------VHW--PKFAVPNLQT--LA--NLLS-TDLQW-LSLDVSAAFYHIPISPAAVPHLLV-------GSPGLERFNTCLSY--STH--NRNNSQLQTMHNLCTRHVYSSLLLLFKTYGRKLHLLAHPFIMGFRKLPMGVGLSPFLLAQFTSALASMVRRNFPH----------------CVVFAYMDDLVLGARTS-EHLTAIYTHICSVFLDLGIHL----NVNK-T--KW--WG-NH-----LHFMGYVITSSGVLPQDK------HVKKLSRYLRSVPVNQPLDY-------------KI----CERLTGILNYVAPFTL--------CGYAALMPLYHAIAS-----------RTAFVFSSLYKSWLLSLYEELWPVV---RQRGVVCSVFADATPTGWGI-A-TTCQLLSGTFAFPLPIATAELIAACLARCWTGARLLGTDNSVVLSGKLTSFPWLLACVANWILRGTSFCYVPSALNPADLPSRGLLPV-LRPLPRLRFRPPTSRISLWAASPPVSPRRPVRVAWSSPVQNC-EPWIPP
>AY628097_Woodchuck_hepatitis_B_virus_clone_1_isolation-source_liver,_complete_genome
MHPFS-RLFRN------------------IQSLGE--EEVQELLGPPEDALPLLAGEDL-----NHRVADALNL-------HLPT--------AD-------LQ--WVHKTNAITGLYSNQAAQFNPHWIQPEFPELHLHNELIKKLQQYFGPLTINEKRKLQLNFPARFFPK-ATKYFPLIKGIKN-NYPNFALEHFFATANYLWTLWEAGILYLRKNQTTLTFKGKPYSWEHR----QLVQHNGQQHKSHLQSRQNSSVVACSGHLLHNHLPSE-PVSVSTRDLSNNILGKSQNSTRTGLCSHKQIQVTGDVTIKSPRT-PRRITGGVFLV--DKNP-NNSS--ESRLVVDFSQFSRGHTR------------VHW--PKFAVPNLQT--LA--NLLS-TDLQW-LSLDVSAAFYHIPISPAAVPHLLV-------GSPGLERFNTCLSY--STH--NRNNSQLQTMHNLCTRHVYSSLLLLFKTYGRKLHLLAHPFIMGFRKLPMGVGLSPFLLAQFTSALASMVRRNFPH----------------CVVFAYMDDLVLGARTS-EHLTAIYTHICSVFLDLGIHL----NVNK-T--KW--WG-NH-----LHFMGYVITSSGVLPQDK------HVKKLSRYLRSVPVNQPLDY-------------KI----CERLTGILNYVAPFTL--------CGYAALMPLYHAIAS-----------RTAFVFSSLYKSWLLSLYEELWPVV---RQRGVVCSVFADATPTGWGI-A-TTCQLLSGTFAFPLPIATAELIAACLARCWTGARLLGTDNSVVLSGKLTSFPWLLACVANWILRGTSFCYVPSALNPADLPSRGLLPV-LRPLPRLRFRPPTSRISLWAASPPVSPRRPVRVAWSSPVQNC-EPWIPP
>AY628098_Woodchuck_hepatitis_B_virus_clone_2_isolation-source_liver,_complete_genome
MHPFS-RLFRN------------------IQSLGE--EEVQELLGPPEDALPLLAGEDL-----NHRVADALNL-------HLPT--------AD-------LQ--WVHKTNAITGLYSNQAAQFNPHWIQPEFPELHLHNELIKKLQQYFGPLTINEKRKLQLNFPARFFPK-ATKYFPLIKGIKN-NYPNFALEHFFATANYLWTLWEAGILYLRKNQTTLTFKGKPYSWEHR----QLVQHNGQQHKSHLQSRQNSSVVACSGHLLHNHLPSE-PVSVSTRDLSNNILGKSQNSTRTGLCSHKQIQVTGDVTIKSPRT-PRRITGGVFLV--DKNP-NNSS--ESRLVVDFSQFSRGHTR------------VHW--PKFAVPNLQT--LA--NLLS-TDLQW-LSLDVSAAFYHIPISPAAVPHLLV-------GSPGLERFNTCLSY--STH--NRNNSQLQTMHNLCTRHVYSSLLLLFKTYGRKLHLLAHPFIMGFRKLPMGVGLSPFLLAQFTSALASMVRRNFPH----------------CVVFAYMDDLVLGARTS-EHLTAIYTHICSVFLDLGIHL----NVNK-T--KW--WG-NH-----LHFMGYVITSSGVLPQDK------HVKKLSRYLRSVPVNQPLDY-------------KI----CERLTGILNYVAPFTL--------CGYAALMPLYHAIAS-----------RTAFVFSSLYKSWLLSLYEELWPVV---RQRGVVCSVFADATPTGWGI-A-TTCQLLSGTFAFPLPIATAELIAACLARCWTGARLLGTDNSVVLSGKLTSFPWLLACVANWILRGTSFCYVPSALNPADLPSRGLLPV-LRPLPRLRFRPPTSRISLWAASPPVSPRRPVRVAWSSPVQNC-EPWIPP
>AY628095_Woodchuck_hepatitis_virus_clone_1,_complete_genome
MHPFS-RLFRN------------------IQSLGE--EEVQELLGPPEDALPLLAGEDL-----NHRVADALNL-------HLPT--------AD-------LQ--WVHKTNAITGLYSNQAAQFNPHWIQPEFPELHLHNELIKKLQQYFGPLTINEKRKLQLNFPARFFPK-ATKYFPLIKGIKN-NYPNFALEHFFATANYLWTLWEAGILYLRKNQTTLTFKGKPYSWEHR----QLVQHNGQQHKSHLQSRQNSSVVACSGHLLHNHLPSE-PVSVSTRDLSNNILGKSQNSTRTGLCSHKQIQVTGDVTIKSPRT-PRRITGGVFLV--DKNP-NNSS--ESRLVVDFSQFSRGHTR------------VHW--PKFAVPNLQT--LA--NLLS-TDLQW-LSLDVSAAFYHIPISPAAVPHLLV-------GSPGLERFNTCLSY--STH--NRNNSQLQTMHNLCTRHVYSSLLLLFKTYGRKLHLLAHPFIMGFRKLPMGVGLSPFLLAQFTSALASMVRRNFPH----------------CVVFAYMDDLVLGARTS-EHLTAIYTHICSVFLDLGIHL----NVNK-T--KW--WG-NH-----LHFMGYVITSSGVLPQDK------HVKKLSRYLRSVPVNQPLDY-------------KI----CERLTGILNYVAPFTL--------CGYAALMPLYHAIAS-----------RTAFVFSSLYKSWLLSLYEELWPVV---RQRGVVCSVFADATPTGWGI-A-TTCQLLSGTFAFPLPIATAELIAACLARCWTGARLLGTDNSVVLSGKLTSFPWLLACVANWILRGTSFCYVPSALNPADLPSRGLLPV-LRPLPRLRFRPPTSRISLWAASPPVSPRRPVRVAWSSPVQNC-EPWIPP
>GU734791_Woodchuck_hepatitis_virus_isolate_WHV.tm4,_complete_genome
MHPFS-RLFRN------------------IQSLGE--EEVQELLGPPEDALPLLAGEDL-----NHRVADALNL-------HLPT--------AD-------LQ--WVHKTNAITGLYSNQAAQFNPHWIQPEFPELHLHNELIKKLQQYFGPLTINEKRKLQLNFPARFFPK-ATKYFPLIKGIKN-NYPNFALEHFFATANYLWTLWEAGILYLRKNQTTLTFKGKPYSWEHR----QLVQHNGQQHKSHLQSRQNSSVVACSGHLLHNHLPSE-PVSVSTRDLSNNILGKSQNSTRTGLCSHKQIQVTGDVTIKSPRT-PRRITGGVFLV--DKNP-NNSS--ESRLVVDFSQFSRGHTR------------VHW--PKFAVPNLQT--LA--NLLS-TDLQW-LSLDVSAAFYHIPISPAAVPHLLV-------GSPGLERFNTCLSS--STH--NRNNSQLQTMHNLCTRHVYSSLLLLFKTYGRKLHLLAHPFIMGFRKLPMGVGLSPFLLAQFTSALASMVRRNFPH----------------CVVFAYMDDLVLGARTS-EHLTAIYTHICSVFLDLGIHL----NVNK-T--KW--WG-NH-----LHFMGYVITSSGVLPQDK------HVKKLSRYLRSVPVNQPLDY-------------KI----CERLTGILNYVAPFTL--------CGYAALIPLYRAIAS-----------RTAFVFSSLYKSWLLSLYEELWPVV---RQRGVVCSVFADATPTGWGI-A-TTCQLLSGTFAFPLPIATAELIAACLARCWTGARLLGTDNSVVLSGKLTSFPWLLACVANWILRGTSFCYVPSALNPADLPSRGLLPV-LRPLPRLRFRPPTSRISLWAASPPVSPRRPVRVAWSSPVQNC-EPWIPP
>M90520_OHVSURCOR_Woodchuck_hepatitis_virus_polymerase_protein_3'_end,_surface_protein_complete_cds,_x_protein_complete_cds,_core_protein_complete_cds,_polymerase_protein_5'_end
MHPFS-RLFRN------------------IQSLGE--EEVQELLGPPEDALPLLAGEDL-----NHRVADALNL-------HLPT--------AD-------LQ--WVHKTNAITGLYSNQTAQFNPHWIQPEFPELHLHNELIKKCQQYFGPLTINEKRKLQLNFPARFFPK-ATKYFPLIKGIKN-NYPNFALEHFFATANYLWTLWEAGILYLRKNQTTLTFKGKPYSWEHR----QLVQHNGQQHKGHLQSRQNSSVVACSGHLLHNHLPSE-PVSVSTWNLSNNIFGKSQKPTRTGLCSPRKIQVTGDVTIKSPRT-PRRITGGVFLV--DKNP-NNSS--ESRLVVDFSQFSRGHTR------------VHW--PKFAVPNLQT--LA--NLLS-TNLQW-LSLDVSAAFYHIPLSPAAVPHLLV-------GSPGLERFNTCLSY--STH--NRNDSQLQTMHNLCTRHVYSSLLLLFKTYGRKLHLLAHPFVMGFRKLPMGVGLSPFLLAQFTSALASMVRRNFPH----------------CVVFAYMDDLVLGARTS-EHLTAIYSHICSVFLDLGIHL----NVNK-T--KW--WG-NH-----LHFMGYVINSSGVLPQDK------HVKKLSRYLRSVPVNQPLDY-------------KI----CERLTGILNYVAPFTL--------CGYAALMPLYHAIAS-----------RTAFVFSSLYKSWLLSLYEELWPVA---RQRGVVCSVFADATPTGWGI-A-TTCQLLSGTFAFPLPIATAELIAACLARCWTGARLLGTDNSVVLSGKLTSFPWLLACVATWILRGTSFCYVPSALNPADLPSRGLLPA-LRPLPRLRFRPPTSRISLWAASPPVSPRRPVRVAWSSPVRNC-EPWIPP
>DIRS1_Dictyostelium_discoideum
-----------------------------------------------------------------------------------------------------------------------------------------------------------------------------------------------------------------------------------------------------------------------------------------------------------------------------------------VFTV--PKPGTN-----LHRPVLDLKRLNTYINN------------QSF--KMEGIKNLPS---------MVKQGYYMVKLDIKKAYLHVLVDPQYRDLFRFVW-------KGS--------------------------------------------------------HYRWKTMPFGLSTAPRIFTMLLRPVLRMLRDIN------------------VSVIAYLDDLLIVGSTK-EECLSNLKKTMDLLVKLGFKL----NLEK-S--VL--EPTQS-----ITFLGLQIDSVSMKLLVPKEKKKSVIKEIRNFLKLDCCSP-----------------RKLAGLKGKLIALKDAVIPFRLYTR-----RTNNFHSQCLTLANG---------DWDQSFPIPQDVKSEISHWLIVL-----------------------------------------------------------------------------------------------------------------------------------------------------------------------
>Ngaro1_Danio_rerio
-----------------------------------------------------------------------------------------------------------------------------------------------------------------------------------------------------------------------------------------------------------------------------------------------------------------------------------------ALSVLPPENFLT-----KKRLIIDLSSPHNSTFSSINSLIESDQFLLNYHDIDQAICLIKS----------VGRNAWLAKVDISSAFKIMPLHPDFWHLFGINW-------RSK--------------------------------------------------------FYFAVRLTFRCKSSPKIFDMLSEAICWILTNNYGV----------------SHLIHLLDDFLIISLPS-EPPARQLAITQKVFANLGIPL----AEEK-T--A---GPSTS-----LEFLGIKLDSKNFQASLP----KEKIDRIIFLSSIFLEKQICTK-------------RE----LLSILGHLNFAMRIIP--------QGRPFVSHLLQTAAS-------INGLEETIPLSEACRRELSLWISFL-----------------------------------------------------------------------------------------------------------------------------------------------------------------------
>VIPER_Trypanosoma_cruzi
------------------------------------------------------------------------------------------------------------------------------------------------------------------------------------------------------------------------------------------------------------------------------------------------------------------------------------------FSVVEEKTTGL-----RRRWIAWPRDKNRDDP------------------YEANVPLLH---IS--HYLPPVMAEAASCLDLKASFFQVSLPRETRHLFRCRV------EDGT--------------------------------------------------------LVELTRLPMGYKASPEILQIITSAIAGVTTVVHPL----------WAAPPLVRVDVWIDNIRIAGSKS-DATLWEAQVLRNADSRHA-------TMGE-D--RE--SGATQ-----YTFLGVQFDHTHRAVSLS--------DKFVRSVRAMPALNSLTI-------------AE----MEVMASRFLYAAAILGTRLCDHYFFIKAVRRRLSALNRGIVLETSPANLPPXAVGLGERLRHIIENNRKRI-----------------------------------------------------------------------------------------------------------------------------------------------------------------------
>HERV1_Homo_sapiens
-----------------------------------------------------------------------------------------------------------------------------------------------------------------------------------------------------------------------------------------------------------------------------------------------------------------------------------------LLPV--LKP----SG--DYQPVQDLRAVNEVAAT------------L-----HAIVPNPYT--ML--GQIP-ASAAWFTCLDIKDAFFCIRLAPISRDIFAFEW-------GPS--------------------------------------------------------QYTWTRLPQGFKNSPTIFEEALASDLKAFTPPSDR----------------CVLLQYIDDLLLAAPTR-KECIQGTESLLRVLWEAGYKV----SKEK-A--QI--CG-QG-----VQYLGFYVSQGRRELGRE---RKETVCSIPQ---------PDTR-------------RQ----VREFLGAAGFCRIWIP--------NYSLLAKPLYEATKX---------GEKEPLLWGKEQDMAFKEIKKAL-----------------------------------------------------------------------------------------------------------------------------------------------------------------------
>MAX_Bel-Pao_Drosophila_melanogaster_AJ487856
-----------------------------------------------------------------------------------------------------------------------------------------------------------------------------------------------------------------------------------------------------------------------------------------------------------------------------------------HHAVVKPESTTT-----KLRVVFNASSPSANGIS------------LND--ILHAGPVLQSDLTI--QVLKWRYFQYVFSADITKMYRQIWVDPKHTPFQRILF--RNKEGDIR--------------------------------------------------------DFELKTVTFGVNCAPFLAIRVLQQLAEDIQVPFPN------------ASRIIQQHMYVDDVLAGANSV-NEAQSSIRELQAALSASGFPLRKWTSNNK-S--VL--KDVPAEHLLHSEFLDIDAESTAKTLGIR---WRAKSDEFYFVPPDIVVEASYTK-------------REVLSQIARLFDPAGWLAPFII--------RSKIFMQEIWLQNLG----------------WDDKLPTEMSQRWQSF-----------------------------------------------------------------------------------------------------------------------------------------------------------------------
>Copia_Drosophila_melanogaster_X02599
-----------------------------------------------------------------------------------------------------------------------------------------------------------------------------------------------------------------------------------------------------------------------------------------------------------------------------------------VFSV--KYNELGNPIRYKARLVA--RGFTQKYQ-------------IDYEETFAPVARISSFRFI--LSLVIQYNLKVHQMDVKTAFLNGTLKEEIYMRLPQGI--SCNSDN----------------------------------------------------------VCKLNKAIYGLKQAARCWFEVFEQALKECEFVNSSVDRCIYILDKGNINENIYVLLYVDDVVIATGDM-TRMNNFKRYLM----------------EK-F--RM--TDLNE----IKHFIGIRIEMQEDKIYLS---QSAYVKKILSKFNMENCNAVSTPLPSKINYELLNSDEDCNTPCRSLIGCLMYIML-----------CTRPDLTTAVNILSR---------------YSSKNNSELWQNLKRVL-----------------------------------------------------------------------------------------------------------------------------------------------------------------------
>MDG4_Gypsy_Drosophila_melanogaster_DQ887186
-----------------------------------------------------------------------------------------------------------------------------------------------------------------------------------------------------------------------------------------------------------------------------------------------------------------------------------------TWVV--DKKGTDAFGNPNKRLVIDFRKLNERTIP------------DRY--PMPSIPMILA---------NLGKAKFFTTLDLKSGYHQIYLAEHDREKTSFSV-------NGG--------------------------------------------------------KYEFCRLPFGLRNASSIFQRALDDV---LREQIG-----------------KICYVYVDDVIIFSENE-SDHVRHIDTVLKCLIDANMRV----SQEK-T--RF--FK-ES-----VEYLGFIVSKDGTKSDPE---KVKAIQEYPE---------PDCV-------------YK----VRSFLGLASYYRVFIK--------DFAAIARPITDILKGENGSVSKHMSKKIPVEFNETQRNAFQRLRNIL-----------------------------------------------------------------------------------------------------------------------------------------------------------------------
>HIV1_Homo_sapiens_K03455
-----------------------------------------------------------------------------------------------------------------------------------------------------------------------------------------------------------------------------------------------------------------------------------------------------------------------------------------VFAI--KKKDST-----KWRKLVDFRELNKRTQD------------FWE--VQLGIPHPAG--L--------KKKKSVTVLDVGDAYFSVPLDEDFRKYTAFTIPSINNETPGI--------------------------------------------------------RYQYNVLPQGWKGSPAIFQSSMTKILEPFRKQNPD----------------IVIYQYMDDLYVGSDLEIGQHRTKIEELRQHLLRWGLTT----PDKK-H--QK--EPP-------FLWMGYELHPDKWTVQPI----------------VLPEKDSWTV-------------ND----IQKLVGKLNWASQIYP--------GIK--VRQLCKLLRG-------TKALTEVIPLTEEAELELAENREIL-----------------------------------------------------------------------------------------------------------------------------------------------------------------------
>CaMV_Brassica_oleracea_M90542
-----------------------------------------------------------------------------------------------------------------------------------------------------------------------------------------------------------------------------------------------------------------------------------------------------------------------------------------AFLV--NNEAEKRRG--KKRMVVNYKAMNKATIG------------D-----AYNLPNKDE--LL--TLIR-GKKIF-SSFDCKSGFWQVLLDQESRPLTAFTC-------PQG--------------------------------------------------------HYEWNVVPFGLKQAPSIFQRHMDEAFRVFRK---------------------FCCVYVDDILVFSNNE-EDHLLHVAMILQKCNQHGIIL----SKKK-A--QL--FK-KK-----INFLGLEIDEGTHKPQGH---ILEHINKFPDTLE--------DK-------------KQ----LQRFLGILTYASDYIP--------KLAQIRKPLQAKLKE-----------NVPWKWTKEDTLYMQKVKKNL-----------------------------------------------------------------------------------------------------------------------------------------------------------------------
>RSV_Gallus_gallus_AB764102
-----------------------------------------------------------------------------------------------------------------------------------------------------------------------------------------------------------------------------------------------------------------------------------------------------------------------------------------VFVI--RKA----SG--SYRLLHDLRAVNAKLVP------------FGA--VQQGAPVLSA--LP--RGWP------LMVLDLKDCFFSIPLAEQDREAFAFTLPSVNNQAPAR--------------------------------------------------------RFQWKVLPQGMTCSPTICQLVVGQVLEPLRLKHPS----------------LRMLHYMDDLLLAASSH-DGLEEAGEEVISTLERAGFTI----SPDK-V--QR--EP--G-----VQYLGYKLGSTYVAPVGL-----------------VAEPRIATL-------------WD----VQKLVGSLQWLRPALG--------IPPRLMGPFYEQLRG--------SDPNEAREWNLDMKMAWREIVQLS-----------------------------------------------------------------------------------------------------------------------------------------------------------------------
>Mo-MuLV_Mus_musculus_J02255
-----------------------------------------------------------------------------------------------------------------------------------------------------------------------------------------------------------------------------------------------------------------------------------------------------------------------------------------LLPV--KKPG---TN--DYRPVQDLREVNKRVED------------I-----HPTVPNPYN--LL--SGLP-PSHQWYTVLDLKDAFFCLRLHPTSQPLFAFEWRDPEMGISG---------------------------------------------------------QLTWTRLPQGFKNSPTLFDEALHRDLADFRIQHPD----------------LILLQYVDDLLLAATSE-LDCQQGTRALLQTLGNLGYRA----SAKK-A--QI--CQ-KQ-----VKYLGYLLKEGQRWLTEA---RKETVMGQPT---------PKTP-------------RQ----LREFLGTAGFCRLWIP--------GFAEMAAPLYPLTKT-----------GTLFNWGPDQQKAYQEIKQAL-----------------------------------------------------------------------------------------------------------------------------------------------------------------------
>STLV_Pan_paniscus_Y14570
-----------------------------------------------------------------------------------------------------------------------------------------------------------------------------------------------------------------------------------------------------------------------------------------------------------------------------------------VFPV--KKP----NG--KWRFIHDLRATNAITTT------------LAS--PSPGPPDLTS--LS--TALPYL-----QTIDLTDAFFQIPLPKQFQPYFAFTIPQPCNYGPGA--------------------------------------------------------RYAWTVLPQGFKNSPTLFEQQLAAVLSPIRKTFPM----------------STIIQYMDDILLASPTQ-EELQQLSKMTLQALVTHGLPV----SQEK-T--QQ--TP-GQ-----IRFLGQVISPNHITYETT---------------PTIPIKSQWTL-------------TE----LQTVLGEIQWVSKGTP--------ILRKHLQCLYSALRG-------YQDPRAHLLLQKQQLHALHAIQQAL-----------------------------------------------------------------------------------------------------------------------------------------------------------------------

Note: The following eSNHBV sequences were added to this alignment for the analyses depicted in Figure S4.

>eSNHBV1
------------------------------------------------------------------------------------------------------------------------------------------------------------------------------------------------------------------------------------------------------------------------------------------------------------------------------------------------------------------------------------------------NPNYKC--LS--RILP-LNRSR-ISLEFSEAFYHLLHHPGVCHLLSV-------SDGKHVYR--------------------------------------------------------FRKCPMEIGLSPFNLTLFTNAIVDHIYHKY-I----------------ISCFTYLDDFIHSHPNP-KYLAATSHGSIQGLQTYGTLI----NYDKST--PE--PI-QD-----IHYIGYXITAR---------------------------------------------------------------------------------------------------------------------------------------------------------------------------------------------------------------------------------------------------------------------------------------------------
>eSNHBV2
----------------------------------------------------------------------------------------------------------SRHYLGLLAGLYQNTEAPYNPEWVIPDHTLTHIKETTLTEN----------PDKRWKLIYLARFWPH-RVKYKPLLQGVTE-KYPDYKLSHQSKVKKFLNLLYSQEILYHRENGHEFSFYDDNPYPWEW----PNILQE------------------------------------------------------------------------------------------------------------------------------------------------------------------------------------------------------------------------------------------------------------------------------------------------------------------------------------------------------------------------------------------------------------------------------------------------------------------------------------------------------------------------------------------------------------------------------------------------------------------------------------------------------------------------------------------------
