# Supplementary material for: Early Mesozoic Coexistence of Amniotes and Hepadnaviridae
Source: PLoS Genet. 2014 Dec 11;10(12):e1004559. doi: 10.1371/journal.pgen.1004559 (PMC4263362; doi:10.1371/journal.pgen.1004559)
Supplement: S4 Dataset — PreC/C sequence alignment used for phylogenetic analyses of Fig. 3C. (TXT) [file pgen.1004559.s013.txt]

Dataset S4: PreC/C sequence alignment used for phylogenetic analyses of Figure 3C.

>eTHBV_Chelonia_mydas
---------------------------FSSHVTMNFICLILFY-------------------MDPVVXLALEN--V----QDFFPPIEELISFTKEVCQKYXDEDSQHK-HVLQAKNLYA---CLSEFY-MYAEYLG---R--LAIDIKKM---LGANYVE-PXKDITRXDLS--------SCQNIIDNTGDLQPINT-------VGLHLATHSASFFKVQAIQMKXLWWRVQSIIWGEDAIAKHVARLRIWRIAPTDYRGANIPVVEAVTTGGIXKIS-----------------------------------------------------------------------
>eTHBV_Chrysemys_picta_bellii
--------------------------FSSDMXMMNVICLILFY-------------------MDPVVMLALEN--VKPVPQDFFLPIEELIPFTKEVCQKYXDEDSQYK-HVLHAKKLYA---CLSAFY-MYGEYLG---R--LAIDIKKM---LGTNYAE-PXKDITRGDIS--------SYKNIIDNTVDLQPINT-------VGLYLATHSASLFKAQAIQTKLLWWHVQSIIWGENTIAEHVARLRIWLIAPTAYRGANIPVIEAVTTGGRXKIS-----------------------------------------------------------------------
>eTHBV_Pelodiscus_sp.
---------------------------FSNDVTMNCIICLILY-------------------VXLVVALPLXN--VQNFPQDFFLPMDELIPFTXAVCQKHRNEETQDS-HVLQAKIL-X---CLSEFY-MYEEYLE---K--LTADIKKV---LGANYSE-PYGDITREDRS--------VYQNINDNTXDLQPINT-------MGLHLSIYLASLFKAQA--XK-LFWLVQSV-----XLEKTATRLRIWLITPKVYRGANISVIETVTTTGRXX-------------------------------------------------------------------------
>eTHBV_Apalone_spinifera
---------------------------FNNDVTMNCIICLILY-------------------VXLVVALPLXN--VQNLSQDFFPPMEELIPFPXAVCQNYRNEETQYN-HVLQAKILSV---CLSEFY-MYEEYLD---K--LTADXKKV---LGANYSE-PYGDITRGDRS--------VYQNINDNTXDLKPINT-------MGLHLGTYLASLFKAQA--XKLLFWLVQSV-----XVEKTATRLRIWLITPTVYRGANIPVIETVTTTGX---------------------------------------------------------------------------
>eCRHBV1_Gavialis_gangeticus
----------------------MR-CIFNVLPVCACLLTFTV--------------------MDPVVKLALES--VQELPNDFFPPGEQLYKFVIDSIGSYMEDSNDHRYHASMAREIYE-TLLFADSW-PLFFYSN---YREVQLIWDGI---LLINYKQPAENWVNLSPPDLHFEWGGDSLQTQLERHISKSTDITQEXKLWGIGESIKLAGLSLISYIRVQQKKLWFHTNCTVWGDTTIQTYIAKLQSWFLTPSQYRGANAPNIEQIIEPIKKAPNIQPGNTTARRVGRSTSRK-RGKKKTYQYRKTV----------------RKFSSPSP-KGRSS---P---K-
>eCRHBV1_Crocodylus_porosus
----------------------MRCCIFNVLPVCACLLTFAV--------------------MDPVVKXTLES--VQELPNDFFPPGEHLYKFVIDSIGSYMEDSNDHGYHVSMAREIYE-TLLFADSW-PLFFYSN---YXEVQLIWDGI---LLINYKQSVENRVNLSLPDLHFEWGGDSLQTQLERHISKSTDITQEXKLWGTGESITLAGLSLTAYIRVQQKKLWCHTNCVVWGDTTIRTYIAKLRSWFLILSQYRGANASTIEQIIEPIKKAPNVQPGNTTAGRVGRSTFRK-RXKKKT--YRXTV----------------RKFSSPSP-KGRSF---P---K-
>eCRHBV2_Crocodylus_porosus
-------------------------------------------------------------------------------------------------------------------------XLIFLDSW-PLFFQQN---YRYLQQNWQSQ---LLVQYAQASQDWVRLDLPNLHFELRGDSLESQLERHIDRDNQITQKRKLWGVGEGNRMARLSLQHYIRIQQKKLWYHTYCVVWGESAVQNYIAKLRSWLLTPSQYRGTHAPTIEQITEPIKATPKVQPSGTTPRRVGRSTSRKGRGKKKTXQYRKTV----------------HKFSSPSPRRGKKS---PSPTK-
>eBHBV1_Melopsittacus_undulatus
LWSLRLHTSPYGAARQGILTISLLL-LFAVPLVCTSVYDSILY-------------------MDINAQRALSN--MFDLPIDFFPSIEDLIRYTKDAIEPFTKEGSLKK-HVVLATHFLD---LVEGFW-ATTRGMR---D--VAAALRPL---VPAELEPIPEGNYTTKSELEELPV-DGLFNYQEELIRNRDPNYPLVGR---VYTHLIVYAKLNEQSLDNARRLLWWHSNCLIWGEPNVTDYISRLRTWLSTPEKYRGRDAPTIEASTRPIRVARAGQKGSQGIRKSCGLEFRR-RKDKTSVSYGRKRSKSRSRRPSSEGRGSNQCVGSPSPLPSLSRGGSPHSRR-
>eBHBV2_Melopsittacus_undulatus
MWSLRLHTSPFGAACQGILTISLLL-LFAVPLVCTSVCDSALY-------------------MDINAQRVLSN--VFDLPTDFFPSIEDLIRDTKDAIEPFIKEGSIKK-HVVLATHFLD---LVEDFW-ATTRGMH---D--VAAALRHL---VPEDLEPIPEGNYTTKXXLQELPV-DGLFHYQEELIRNKDPNYPVVGR---VYTHSMVYXXXXEQSLDNAHRLLWWHCNCLIXGEPNVTDCISRLRTWLSTPEKYRGRDAPTIEAITRPIRVARAGPQSSQKNRKPRGLKLRR-RKVKTSITYRRKRSKSRSRRPSSEGKGSYQRAGSPSPPSSTTRGGSPSSRR-
>eZHBV_C_hypothetical_ancestral_sequence_(Neoaves)
----------SQACQQGIYYILYCCCFLAVLCLNETICIDSLH-------------------MDPTVRIALRN--VHSLSEDFFPPVPELLTSAEDVFEPYLQRDSENK-HVVIATNFMG-------FY-EVIQALE---K--AATAXK---------ISEEPAGNID-------------FSENXGEEKIXVAPTLPIENQ---IGIHLATYNSLIYTLIHRAHRLMWWHIQSLVWGEGKVAEYVAKLRTWLATPSQYRGRDAPTIEAITSPVRVAPQSPNQTHAAGRRARSTIRR-RVVHTRTVYGTPR----------------SCVGSHEPHNGSGFSRASTPHRA
>AJ441111_Crane_hepatitis_B_virus_preS/S_gene_for_preS/surface_protein_and_pol_gene_for_polymerase,_isolate_CCHBV_1
MWSLRLHPSPFGAACQGIFTSTLLLFAVTVPLVCTIVYDSCLW-------------------MDVNASRALSN--VYDLPDDFFPKIDDLVRDAKDALEPYWKTESIKK-HVLIATHFVD---LIEDFW-QTTQGMH---E--IAEALRAV---IPATTVPVPPGYLVEHKEAEEIPL-GELFKYQEERLTSFQPDYPITAR---IHAHLKAYAKINEDSLDRARRLLWWHYNCLLWGEANVTNYISRLRTWLSTPEKYRGKDAPTIEAITRPIQVAQGGRNKTQGVRKPRGLEPRR-RRVKTTVVYGRRRSKSRDKRATSP-----QRAGSPIPRTSRDYHRSSSPRQ-
>X12798_Duck_hepatitis_virus_B_genome
MWNLRITPLSFGAACQGIFTSTLLLSCVTVPLVCTIVYDSCLY-------------------MDINASRALAN--VYDLPDDFFPKIDDLVRDAKDALEPYWKSDSIKK-HVLIATHFVD---LIEDFW-QTTQGMH---E--IAESLRAV---IPPTTTPVPPGYLIQHEEAEEIPL-GDLFKHQEERIVSFQPDYPITAR---IHAHLKAYAKINEESLDRARRLLWWHYNCLLWGEAQVTNYISRLRTWLSTPEKYRGRDAPTIEAITRPIQVAQGGRKTTTGTRKPRGLEPRR-RKVKTTVVYGRRRSKSRGRRAPTP-----QRAGSPLPRSSSSHHRSPSPRK-
>HQ214130_Duck_hepatitis_B_virus_strain_DHBV-XY,_complete_genome
MWNLRITPLSFGAACQGIFTSTLLLSCVTVPLVCTIVYDSCLY-------------------MDINASRALAN--VYDLPDDFFPKIDDLVRDAKDALEPYWKSDSIKK-HVLIATHFVD---LIEDFW-QTTQGMH---E--IAESLRAV---IPPTTTPVPPGYLIQHEEAEEIPL-GDLFKHQEERIVSFQPDYPITAR---IHAHLKAYAKINEESLDRARRLLWWHYNCLLWGEAQVTNYISRLRTWLSTPEKYRGRDAPTIEAITRPIHVAQGGRKTTTGTRKPRGLEPRR-RKVKTTVVYGRRRSKSRERRAPTP-----QRAGSPLPRSSSSHHRSPSPRK-
>AY250901_Duck_hepatitis_B_virus_isolate_31,_complete_genome
MWNLRITPLSFGAACQGIFTSTLLLSCVTVPLVCTIVYDSCLY-------------------MDINASRALAN--VYDLPDDFFPKIDDLVRDAKDALEPYWKSDSIKK-HVLIATHFVD---LIEDFW-QTTQGMH---E--IAESLRAV---IPPTTTPVPPGYLIQHEEAEEIPL-GDLFKHQEERIVSFQPDYPITAR---IHAHLKAYAKINEESLDRARRLLWWHYNCLLWGEAQVTNYISRLRTWLSTPEKYRGRDAPTIEAITRPIQVAQGGRKTTTGTRKPRGLEPRR-RKVKTTVVYGRRRSKSRERRAPTP-----QRAGSPLPRSSSSHHRSPSPRK-
>AY250902_Duck_hepatitis_B_virus_isolate_102,_complete_genome
MWNLRITPLSFGAACQGIFTSTLLLSCVTVPLVCTIVYDSCLY-------------------MDINASRALAN--VYDLPDDFFPKIDDLVRDAKDALEPYWKSDSIKK-HVLIATHFVD---LIEDFW-QTTQGMH---E--IAESLRAV---IPPTTTPVPPGYLIQHEEAEEIPL-GDLFKHQEERIVSFQPDYPITAR---IHAHLKAYAKINEESLDRARRLLWWHYNCLLWGEAQVTNYISRLRTWLSTPEKYRGRDAPTIEAITRPIQVAQGGRKTTTGTRKPRGLEPRR-RKVKTTVVYGRRRSKSRERRAPTP-----QRAGSPLPRSSSSHHRSPSPRK-
>AY250904_Duck_hepatitis_B_virus_isolate_27,_complete_genome
MWNLRITPLSFGAACQGIFTSTLLLSCVTVPLVCTIVYDSCLY-------------------MDINASRALAN--VYDLPDDFFPKIDDLVRDAKDALEPYWKSDSIKK-HVLIATHFVD---LIEDFW-QTTQGMH---E--IAESLRAV---IPPTTTPVPPGYLIQHEEAEEIPL-GDLFKHQEERIVSFQPDYPITAR---IHAHLKAYAKINEESLDRARRLLWWHYNCLLWGEAQVTNYISRLRTWLSTPEKYRGRDAPTIEAITRPIQVAQGGRKTTTGTRKPRGLEPRR-RKVRTTVVYGRRRSKSRERRAPTP-----QRAGSPLPRSSSSHHRSPSPRK-
>AY250903_Duck_hepatitis_B_virus_isolate_8,_complete_genome
MWNLRITPLSFGAACQGIFTSTLLLSCVTVPLVCTIVYDSCLY-------------------MDINASRALAN--VYDLPDDFFPKIDDLVRDAKDALEPYWKSDSIKK-HVLIATHFVD---LIEDFW-QTTQGMH---E--IAESLRAV---IPPTTTPVPPGYLIQHEEAEEIPL-GDLFKHQEERIVSFQPDYPITAR---IHAHLKAYAKINEESLDRARRLLWWHYNCLLWGEAQVTNYISRLRTWLSTPEKYRGRDAPTIEAITRPIQVAQGGRKTTTGTRKPRGLEPRR-RKVRTTVVYGRRRSKSRERRAPTP-----QRAGSPLPRSSSSHHRSPSPRK-
>AF493986_Duck_hepatitis_B_virus_isolate_Indiana,_complete_genome
MWNLRITPLSFGAACQGIFTSTLLLSCVTVPLVCTIVYDSCLY-------------------MDINASRALAN--VYDLPDDFFPKIDDLVRDAKDALEPYWKSDSIKK-HVLIATHFVD---LIEDFW-QTTQGMH---E--IAESLRAV---IPPTTTPVPPGYLIQHEEAEEIPL-GDLFKHQEERIVSFQPDYPITAR---IHAHLKAYAKINEESLDRARRLLWWHYNCLLWGEAQVTNYISRLRTWLSTPEKYRGRDAPTIEAITRPIQVAQGGRKTTTGTRKPRGLEPRR-RKVKTTVVYGRRRSKSRERRAPTP-----QRAGSPLPRSSSSHHRSPSPRK-
>AF047045_Duck_hepatitis_B_virus,_complete_genome
MWNLRITPLSFGAACQGIFTSTLLLSCVTVPLVCTIVYDSCLY-------------------MDINASRALAN--VYDLPDDFFPKIDDLVRDAKDALEPYWKSDSIKK-HVLIATHFVD---LIEDFW-QTTQGMH---E--IAESLRAV---IPPTTTPVPPGYLIQHEEAEEIPL-GDLFKHQEERIVSFQPDYPITAR---IHAHLKAYAKINEESLDRARRLLWWHYNCLLWGEAQVTNYISRLRTWLSTPEKYRGRDAPTIEAITRPIQVAQGGRKTTTGTRKPRGLEPRR-RKVKTTVVYGRRRSKSRERRAPTS-----QRAGSPLPRSSSSHHRSPSPRK-
>AY294028_Duck_hepatitis_B_virus_isolate_ST10,_complete_genome
MWNLRITPLSFGAACQGIFTSTLLLSCVTVPLVCTIVYDSCLY-------------------MDINASRALAN--VYDLPDDFFPKIDDLVRDAKDALEPYWKSDSIKK-HVLIATHFVD---LIEDFW-QTTQGMH---E--IAESLRAV---IPPTTTPVPPGYLIQHEEAEEIPL-GDLFKHQEERIVSFQPDYPITAR---IHAHLKAYAKINEESLDRARRLLWWHYNCLLWGEAQVTNYISRLRTWLSTPEKYRGRDAPTIEAITRPIQVAQGGRKTTTGTRKPRGLEPRR-RKVKTTVVYGRRRSKSRERRAPTP-----QRAGSPLPRSSSSHHRSPSPRK-
>AY294029_Duck_hepatitis_B_virus_isolate_D1,_complete_genome
MWNLRITPLSFGAACQGIFTSTLLLSCVTVPLVCTIVYDSCLY-------------------MDINASRALAN--VYDLPDDFFPKIDDLVRDAKDALEPYWKSDSIKK-HVLIATHFVD---LIEDFW-QTTQGMH---E--IAESLRAV---IPPTTTPVPPGYLIQHEEAEEIPL-GDLFKHQEERIVSFQPDYPITAR---IHAHLKAYAKINEESLDRARRLLWWHYNCLLWGEAQVTNYISRLRTWLSTPEKYRGRDAPTIEAITRPIQVAQGGRKTTTGTRKPRGLEPRR-RKVKTTVVYGRRRSKSRERRAPTP-----QRAGSPLPRSSSSHHRSPSPRK-
>K01834_HPUCGD_Duck_hepatitis_B_virus,_complete_genome
MWNLRITPLSFGAACQGIFTSTLLLSCVTVPLVCTIVYDSCLY-------------------MDINASRALAN--VYDLPDDFFPKIDDLVRDAKDALEPYWKSDSIKK-HVLIATHFVD---LIEDFW-QTTQGMH---E--IAESLRAV---IPPTTTPVPPGYLIQHEEAEEIPL-GDLFKHQEERIVSFQPDYPITAR---IHAHLKAYAKINEESLDRARRLLWWHYNCLLWGEAQVTNYISRLRTWLSTPEKYRGRDAPTIEAITRPIQVAQGGRKTTTGTRKPRGLEPRR-RKVKTTVVYGRRRSKSRERRAPTP-----QRAGSPLPRSSSSHHRSPSPRK-
>AF505512_Duck_hepatitis_B_virus,_complete_genome
MWNLRITPLSFGAACQGIFTSTLLLSCVTVPLVCTIVYDSCLY-------------------MDINASRALAN--VYDLPDDFFPKIDDLVRDAKDALEPYWKSDSIKK-HVLIATHFVD---LIEDFW-QTTQGMH---E--IAESLRAV---IPPTTTPVPPGYLIQHEEAEEIPL-GDLFKHQEERIVSFQPDYPITAR---IHAHLKAYAKINEESLDRARRLLWWHYNCLLWGEAQVTNYISRLRTWLSTPEKYRGRDAPTIEAITRPIQVAQGGRKTTTGTRKPRGLEPRR-RKVKTTVVYGRRRSKSRERRAPTP-----QRAGSPLPRSSSSHHRSPSPRK-
>AY294656_Duck_hepatitis_B_virus,_complete_genome
MWNLRITPLSFGAACQGIFTSTLLLSCLTVPLVCTIVYDSCLY-------------------MDINASRALAN--VYDLPDDFFPKIDDLVRDAKDALEPYWKSDSIKK-HVLIATHFVD---LIEDFW-QTTQGMH---E--IAESLRAV---IPPTTTPVPPGYLIQHEEAEEIPL-GDLFKHQEERIVSFQPDYPITAR---IHAHLKAYAKINEESLDRARRLIWWHYHCLLWGEAQVTNYISRLRTWLSTPEKYRGRDAPTIEAITRPIHVAQGGRKTTTGTRKPRGLEPRR-RKVKTTVVYGRRRSKSRERRAPTP-----QRAGSPLPRSSSSHHRSPSPRK-
>M60677_HPUCGE_Duck_hepatitis_B_virus,_complete_genome
MWNLRITPLSFGAACQGIFTSTLLLSCVTVPLVCTIVYDSCLY-------------------MDINASRALAN--VYDLPDDFFPKIDDLVRDAKDALEPYWKSDSIKK-HVLIATHFVD---LIEDFW-QTTQGMH---E--IAESLRAV---IPPTTTPVPPGYLIQHEEAEEIPL-GDLFKHQEERIVSFQPDYPITAR---IHAHLKAYAKINEESLDRARRLLWWHYNCLLWGEAQVTNYISRLRTWLSTPEKYRGRDAPTIEAITRPIQVAQGGRKTTTGTRKPRGLEPRR-RKVKTTVVYGRRRSKSRERRAPTP-----QRAGSPLPRSSSSHHRSPSPRK-
>X74623_Duck_hepatitis_B_Virus_DNA_complete_genome
MWNLRITPLSFGAACQGIFTSTLLLSCVTVPLVCTIVYDSCLY-------------------MDINASRALAN--VYDLPDDFFPKIDDLVRDAKDALEPYWKSDSIKK-HVLIATHFVD---LIEDFW-QTTQGMH---E--IAESLRAV---IPPTTTPVPPGYLIQHEEAEEIPL-GDLFKHQEERIVSFQPDYPITAR---IHAHLKAYAKINEESLDRARRLLWWHYNCLLWGEAQVTNYISRLRTWLSTPEKYRGRDAPTIEAITRPIQVAQGGRKTTTGTRKPRGLDPRR-RKVKTTVVYGRRRSKSRGRRAPTP-----QRAGSPLPRSSSSHHRSTSPRK-
>EU429326_Duck_hepatitis_B_virus_isolate_CH6,_complete_genome
MWNLR----------AGIFTSTLLLSCVTVPLVCTIVYDSCLY-------------------MDINASRALAN--VYDLPDDFFPKIDDLVRDAKDALEPYWKSDSIKK-HVLIATHFVD---LIEDFW-QTTQGMH---E--IAESLRAV---IPPTTTPVPPGYLIQHEEAEEIPL-GDLFKHQEERIVSFQPDYPITAR---IHAHLKAYAKINEESLDRARRLLWWHYNCLLWGEAQVTNYISRLRTWLSTPEKYRGRDAPTIEAITRPIQVAQGGRKTTTGTRKPRGLEPRR-RKVKTTVVYGRRRSKSRERRAPTP-----QRAGSPLPRSSSSHHRSPSPRK-
>HQ132730_Duck_hepatitis_B_virus_isolate_DHBV-GD-056,_complete_genome
MWNLRITPLSFGAACQGIFTSTLLLSCVTVPLVCTIVYDSCLY-------------------MDINASRALAN--VYDLPDDFFPKIDDLVRDAKDALEPYWRSDSIKK-HVLIATHFVD---LIEDFW-QTTQGMH---E--IAEALRAV---IPPTTTPVPQGYLIQHDEAEEIPL-GDLFKHQEERIVSFQPDYPITAR---IHAHLKAYAKINEESLDRARRLLWWHYNCLLWGEANVTNYISRLRTWLSTPERYRGRDAPTIEAITRPIQVAQGGRKTTSGTRKPRGLEPRR-RKVKTTVVYGRRRSKSRERRAPTP-----QRAGSPLPRSSSSHHRSPSPRK-
>DQ195079_Duck_hepatitis_B_virus_isolate_3,_complete_genome
MWNLRITPLSFGAACQGIFTSTLLLSCVTVPLVCTIVYDSCLY-------------------MDINASRALAN--VYDLPDDFFPKIDDLVRDAKDALEPYWRSDSIKK-HVLIATHFVD---LIEDFW-QTTQGMH---E--IAEALRAV---IPPTTTPVPQGYLIQHDEAEEIPL-GDLFKHQEERIVSFQPDYPITAR---IHAHLKAYAKINEESLDRARRLLWWHYNCLLWGEANVTNYISRLRTWLSTPERYRGRDAPTIEAITRPIQVAQGGRKTTSGTRKPRGLEPRR-RKVKTTVVYGRRRSKSRERRAPTP-----QRAGSPLPRSSSSHHRSPSPRK-
>X58567_Duck_hepatitis_B_virus
MWNLRITPLSFGAACQGIFTSTLLLSCVTVPLVCTIVYDSCLY-------------------MDINASRALAN--VYDLPDDFFPTIDDLVRDAKDALEPYWRSDSIKK-HVLIATHFVD---LIEDFW-QTTQGMH---E--IAEAIRAV---IPPTTTPVPQGYLIQHDEAEEIPL-GDLFKHQEERIVSFQPDYPITAR---IHAHLKAYAKINEESLDRARRLLWWHYNCLLWGEANVTNYISRLRTWLSTPERYRGRDAPTIEAITRPIQVAQGGRKTTSGTRKPRGLEPRR-RKVKTTVVYGRRRSKSRERRSPTP-----QRAGSPLPRSSSSHHRSPSPRK-
>EU429324_Duck_hepatitis_B_virus_isolate_CH4,_complete_genome
MWNLR----------AGIFTSTLLLSCLTVPLVCTIVYDSCLY-------------------MDINASRALAN--VYDLPDDFFPKIDDLVRDAKDALEPYWKSDSIKK-HVLIATHFVD---LIEDFW-QTTQGMH---E--IAESLRAV---IPPTTAPVPTGYLIQHEEAEEIPL-GDLFKHQEERIVSFQPDYPITAR---IHAHLKAYAKINEESLDRARRLLWWHYNCLLWGEANVTNYISRLRTWLSTPEKYRGRDAPTIEAITRPIQVAQGGRKTSSGTRKPRGLEPRR-RKVKTTVVYGRRRSKSRDRRAPSP-----QRAGSPLPRSSSSHHRSPSPRK-
>HQ328779_Duck_hepatitis_B_virus_strain_DHBV-JZ,_complete_genome
MWNLRITPLSFGAACQGIFTSTLLLSCLTVPLVCTIVYDSCLY-------------------MDINASRALAN--VYDLPDDFFPKIDDLVRDAKDALEPYWKSDSIKK-HVLIATHFVD---LIEDFW-QTTQGMH---E--IAESLRAV---IPPTTAPVPTGYLIQHEEAEEIPL-GDLFKHQEERIVSFQPDYPITAR---IHAHLKAYAKINEESLDRARRLLWWHYNCLLWGEANVTNYISRLRTWLSTPEKYRGRDAPTIEAITRPIQVAQGGRKTSSGTRKPRGLEPRR-RKVKTTVVYGRRRSKSRDRRAPSP-----QRAGSPLPRSSSSHHRSPSPRK-
>AY392760_Duck_hepatitis_B_virus_isolate_GD1,_complete_genome
MWNLRITPLSFGAACQGIFTSTLLLSCLTVPLVCTIVYDSCLY-------------------MDINASRALAN--VYDLPDDFFPKIDDLVRDAKDALEPYWKSDSIKK-HVLIATHFVD---LIEDFW-QTTQGMH---E--IAESLRAV---IPPTTAPVPAGYLIQHEEAEEIPL-GDLFKHQEERIVSFQPDYPITAR---IHAHLKAYAKINEESLDRARRLLWWHYNCLLWGEANVTNYISRLRTWLSTPEKYRGRDAPTIEAITRPIQVAQGGRKTSSGTRKPRGLEPRR-RKVKTTVVYGRRRSKSRERRAPSP-----QRAGSPLPRSSSSHRRSPSPRK-
>AY536371_Duck_hepatitis_B_virus_strain_GD3,_complete_genome
MWNLRITPLSFGAACQGIFTSTLLLSCLTVPLVCTIVYDSCLY-------------------MDINASRALAN--VYDLPDDFFPKIDDLVRDAKDALEPYWKSDSIKK-HVLIATHFVD---LIEDFW-QTTQGMH---E--IAEALRAV---IPPTTAPVPSGYLIQHEEAEEIPL-GDLFKHQEERIVSFQPDYPITAR---IHAHLKAYAKINEESLDRARRLLWWHYNCLLWGEANVTNYISRLRTWLSTPEKYRGRDAPTIEAITRPIQVAQGGRKTSSGTRKPRGLEPRR-RKVKTTVVYGRRRSKSRERRAPSP-----QRAGSPLPRSSSSHRRSPSPRK-
>HM590411_Duck_hepatitis_B_virus_strain_DHBV-WS,_complete_genome
MWNLRITPLSFGAACQGIFTSTLLLSCLTVPLVCTIVYDSCLY-------------------MDINASRALAN--VYDLPDDFFPKIDDLVRDAKDALEPYWKSDSIKK-HVLIATHFVD---LIEDFW-QTTQGMH---E--IAESLRAV---IPPTTAPVPTGYLIQHEEAEEIPL-GDLFKHQEERIVSFQPDYPITAR---IHAHLKAYAKINEESLDRARRLLWWHYNCLLWGEANVTNYISRLRTWLSTPEKYRGRDAPTIEAITRPIQVAQGGRKISSGTRKPRGLEPRR-RKVKTTVVYGRRRSKSRDRRAPSP-----QRAGSPLPRSSSSHPRSPSPRK-
>DQ276978_Duck_hepatitis_B_virus,_complete_genome
MWNLKVTPLSFGAACQGIFTSTLLLSCLTVPLVCTIVYDSCLY-------------------MDINASRALAN--VYDLPDDFFPKIDDLVRDAKDALEPYWKSDSIKK-RVLIATHFVD---LIEDFW-QTTQGMH---E--IAESLRAV---IPPTTAPVPTGYLIQHEEAEEIPL-GDLFKHQEERIVSSQPDYPITAR---IHAHLKAYAKINEESLDRARRLLWWHYNCLLWGEANVTNYISRLRTWLSTPEKYRGRDAPTIEAITRPIQVAQGGRKTSSGTRKPRGLEPRR-RKVKTTVVYGRRRSKSRDRRAPSP-----QRAGSPLPRSSSSHPRSPSPRK-
>EU429325_Duck_hepatitis_B_virus_isolate_CH5,_complete_genome
MWNLR----------AGIFTSTLLLSALTVPLVCTIVYDSCLY-------------------MDINASRALAN--VYDLPDDFFPKIDDLVRDAKDALEPYWKSDSIKK-HVLIATHFVD---LIEDFW-QTTQGMH---E--IAESLRAV---IPPTTAPVPTGYLIQHEEAEEIPL-GDLFKHQEERIVSFQPDYPITAR---IHAHLKAYAKINEESLDRARRLLWWHYNCLLWGEANVTNYISRLRTWLSTPEKYRGRDAPTIEAITRPIQVAQGGRKTSSGTRKPRGLEPRR-RKVKTTVVYGRRRSKSRDRRAPSP-----QRAGSPLPRSSSSHHRSPSPRK-
>X58569_Duck_hepatitis_B_virus
MWNLRITPLSFGAACQGIFTSTLLLSCLTVPLVCTIVYDSCLY-------------------MDINASRALAN--VYDLPDDFFPKIDDLVRDAKDALEPYWRSDSIKK-HVLIATHFVD---LIEDFW-QTTQGMH---E--IAEALRAV---IPPTTTPVPAGYLIQHEEAEEIPL-GDLFKHQEERIVSFQPDYPITAR---IHAHLKAYAKINEESLDRARRLLWWHYNCLLWGEANVTNYISRLRTWLSTPERYRGRDAPTIEAITRPIQVAQGGRKTSSGTRKPRGLEPRR-RKVKTTVVYGRRRSKSRDRRAPSP-----QRAGSPLPRSSSSHRRSPSPRK-
>X58568_Duck_hepatitis_B_virus
MWNLRITPLSFGAACQGIFTSTLLLSCLTVPLVCTIVYDSCLY-------------------MDINASRALAN--VYDLPDDFFPKIDDLVRDAKDALEPYWRSDSIKK-HVLIATHFVD---LIEDFW-QTTQGMH---E--IAEALRAV---IPPTTTPVPAGYLIQHEEAEEIPL-GDLFKHQEERIVSFQPDYPITAR---IHAHLKAYAKINEESLDRARRLLWWHYNCLLWGEANVTNYISRLRTWLSTPERYRGRDAPTIEAITRPIQVAQGGRKTSSGTRKPRGLEPRR-RKVKTTVVYGRRRSKSRDRRAPSP-----QRAGSPLPRSSSSHRRSPSPRK-
>JX469898_Duck_hepatitis_B_virus_isolate_DHBV3,_complete_genome
MWNLRITPLSFGAACQGIFTSTLLLSALTVPLVCTIVYDSCLY-------------------MDINASRALAN--VYDLPDDFFPKIDDLVRDAKDALEPYWKSDSIKK-HVLIATHFVD---LIEDFW-QTTQGMH---E--IAESLRAV---IPPTTAPVPTGYLIQHEEAEEIPL-GDLFKHQEERIVSFQPDYPITAR---IHAHLKAYAKINEESLDRARRLLWWHYNCLLWGEANVTNYISRLRTWLSTPEKYRGRDAPTIEAITRPIQVAQGGRKTSSGTRKPRGLEPRR-RKVKTTVVYGRRRSKSRERRAPSP-----QRAGSPLPRSSSSHHRSPSPRK-
>JX469897_Duck_hepatitis_B_virus_isolate_DHBV2,_complete_genome
MWNLRITPLSFGAACQGIFTSTLLLSTLTVPLVCTIVYDSCLY-------------------MDINASRALAN--VYDLPDDFFPKIDDLVRDAKDALEPYWKSDSIKK-HVLIATHFVD---LIEDFW-QTTQGMH---E--IAESLRAV---IPPTTAPVPTGYLIQHEEAEEIPL-GDLFKHQEERIVSFQPDYPITAR---IHAHLKAYAKINEESLDRARRLLWWHYNCLLWGEANVTNYISRLRTWLSTPEKYRGRDAPTIEAITRPIQVAQGGRKTSSGTRKPRGLEPRR-RKVKTTVVYGRRRSKSRERRAPSP-----QRAGSPLPRSSSSHHRSPSPRK-
>AY521226_Duck_hepatitis_B_virus_strain_A,_complete_genome
MWNLRITPLSFGAACQGIFTSTLLLSALTVPLVCTIVYDSCLY-------------------MDINASRALAN--VYDLPDDFFPKIDDLVRDAKDALEPYWKSDSIKK-HVLIATHFVD---LIEDFW-QTTQGMH---E--IAESLRAV---IPPTTAPVPTGYLIQHEEAEEIPL-GDLFKHQEERIVSFQPDYPITAR---IHAHLKAYAKINEESLDRARRLLWWHYNCLLWGEANVTNYISRLRTWLSTPEKYRGRDAPTIEAITRPIQVAQGGRKTSSGTRKPRGLEPRR-RKVKTTVVYGRRRSKSRERRAPSP-----QRAGSPLPRSSSSHHRSPSPRK-
>HM043822_Duck_hepatitis_B_virus_strain_DHBV-xz-1,_complete_genome
MWNLRITPLSFGAACQGIFTSTLLLSALTVPLVCTIVYDSCLY-------------------MDINASRALAN--VYDLPDDFFPKIDDLVRDAKDALEPYWKSDSIKK-HVLIATHFVD---LIEDFW-QTTQGMH---E--IAESLRAV---IPPTTAPVPTGYLIQHEEAEEIPL-GDLFKHQEERIVSFQPDYPITAR---IHAHLKAYAKINEESLDRARRLLWWHYNCLLWGEATVTNYISRLRTWLSTPEKYRGRDAPTIEAITRPIQVAQGGRKTSSGTRKPRGLEPRR-RKVKTTVVYGRRRSKSRERRAPSP-----QRAGSPLPRSSSSHHRSPSPRK-
>AY433937_Duck_hepatitis_B_virus_strain_GD2,_complete_genome
MWNLRITPLSFGAACQGIFTSTLLLSALTVPLVCTIVYDSCLY-------------------MDINASRALAN--VYDLPDDFFPKIDDLVRDAKDALEPYWKSDSIKK-HVLIATHFVD---LIEDFW-QTTQGMH---E--IAESLRAV---IPPTTAPVPTGYLIQHEEAEEIPL-GDLFKHQEERIVSFQPDYPITAR---IHAHLKAYAKINEESLDRARRLLWWHYNCLLWGEANVTNYISRLRTWLSTPEKYRGRDAPTIEAITRPIQVAQGGRKTSSGTRKPRGLEPRR-RKVKTTVVYGRRRSKSRERRAPSP-----QRAGSPLPRSSSSHHRSPSPRK-
>AY521227_Duck_hepatitis_B_virus_strain_B,_complete_genome
MWNLSITPLSFGAACQGVFTSTLLLSALTVPLVCTIVYDSCLY-------------------MDINASRALAN--VYDLPDDFFPKIDDLVREAKDALEPYWKSDSIKK-HVLIATHFVD---LIEDFW-QTTQGMH---E--IAESLRAV---IPPTTAPVPTGYLIQHEEAEEIPL-GDLFKHQEERIVSFQPDYPITAR---IHAHLKAYAKINEESLDRARRLLWWHYNCLLWGEANVTNYISRLRTWLSTPEKYRGRDAPTIEAITRPIQVAQGGRKTSSGTRKPRGLEPRR-RKVKTTVVYGRRRSKSRERRAPSP-----QRAGSPLPRSSSSHHRSPSPRK-
>NC_001344_Duck_hepatitis_B_virus,_complete_genome
MWNLRITPLSFGAACQGIFTSTLLLSALTVPLVCTIVYDSCLY-------------------MDINASRALAN--VYDLPDDFFPKIDDLVRDAKDALEPYWKSDSIKK-HVLIATHFVD---LIEDFW-QTTQGMH---E--IAESLRAV---IPPTTAPVPTGYLIQHEEAEEIPL-GDLFKHQEERIVSFQPDYPITAR---IHAHLKAYAKINEESLDRARRLLWWHYNCLLWGEANVTNYISRLRTWLSTPEKYRGRDAPTIEAITRPIQAAQGGRKTSSGTRKPRGLEPRR-RKVKTTVVYGRRRSKSRERRAPSP-----QRAGSPLPRSSSSHHRSPSPRK-
>X60213_Duck_hepatitis_B_virus_complete_genome
MWNLRITPLSFGAACQGIFTSTLLLSALTVPLVCTIVYDSCLY-------------------MDINASRALAN--VYDLPDDFFPKIDDLVRDAKDALEPYWKSDSIKK-HVLIATHFVD---LIEDFW-QTTQGMH---E--IAESLRAV---IPPTTAPVPTGYLIQHEEAEEIPL-GDLFKHQEERIVSFQPDYPITAR---IHAHLKAYAKINEESLDRARRLLWWHYNCLLWGEANVTNYISRLRTWLSTPEKYRGRDAPTIEAITRPIQAAQGGRKTSSGTRKPRGLEPRR-RKVKTTVVYGRRRSKSRERRAPSP-----QRAGSPLPRSSSSHHRSPSPRK-
>M32990_HPUS5CG_Duck_hepatitis_B_virus_complete_genome,_from_brown_Shanghai_duck
MWNLRITPLSFGAACQGIFTSTLLLSALTVPLVCTIVYDSCLY-------------------MDINASRALAN--VYDLPDDFFPKIDDLVRDAKDALEPYWKSDSIKK-HVLIATHFVD---LIEDFW-QTTQGMH---E--IAESLRAV---IPPTTAPVPTGYLIQHEEAEEIPL-GDLFKHQEERIVSFQPDYPITAR---IHAHLKAYAKINEESLDRARRLLWWHYNCLLWGEANVTNYISRLRTWLSTPEKYRGRDAPTIEAITRPIQVAQGGRKTSSGTRKPRGLEPRR-RKVKTTVVYGRRRSKSRDRRAPSP-----QRAGSPLPRSSSSHHRSPSPRK-
>JX469896_Duck_hepatitis_B_virus_isolate_DHBV1,_complete_genome
MWNLRITPLSFGAACQGIFTSTLLLSVSTVPLVCTIVYDSCLY-------------------MDINASRALAN--VYDLPDDFFPKIDDLVRDAKDALEPYWKSDSIKK-HVLIATHFVD---LIEDFW-QTTQGMH---E--IAESLRAV---IPPTTAPVPTGYLIQHEEAEEIPL-GDLFKHQEERIVSFQPDYPITAR---IHAHLKAYAKINEESLDRARRLLWWHYNCLLWGEANVTNYISRLRAWLSTPEKYRGRDAPTIEAITRPIQMAQGGRKTSAGTRKPRGLEPRR-RKVKTTVVYGRRRSKSRERRAPSP-----QRAGSPLPRSSSSHHRSPSPRK-
>M32991_HPUS31CG_Duck_hepatitis_B_virus_complete_genome,_from_white_Shanghai_duck
MWNLRITPLSFGAACQGIFTSTLLLSALTVPLVCTIVYDSCLY-------------------MDINASRALAN--VYDLPDDFFPKIDDLVRDAKDALEPYWKSDSIKK-HVLIATHFVD---LIEDFW-QTTQGMH---E--IAESLRAV---IPPTTAPVPTGYLIQHEEAEEIPL-GDLFKHQEERIVSFQPDYPITAR---IHAHLKAYAKINEESLDRARRLLWWHYNCLLWGEANVTNYISRLRTWLSTPEKYRGRDAPTIEAITRPIQVAQGGRKTSSGTRKPRGLEPRR-RKVKTTFVYGRRRSKSRERRAPSP-----QRAGSPLPRSSSSHHRSPSPRK-
>AJ006350_Duck_hepatitis_B_virus,_complete_genome
MWNLRITPLSFGAACQGIFTSTLLLSALTVPLVCTIVYDSCLY-------------------MDINASRALAN--IYDLPDDFFPKIDDLVRDAKDALEPYWKSDSIKK-HVLIATHFVD---LIEDFW-QTTQGMH---E--IAEALRAV---IPPTTAPVPTGYLIQHEEAEEIPL-GDLFKHQEERIVSFQPDYPITAR---IHAHLKAYAKINEESLDRARRLLWWHYNCLLWGEANVTNYISRLRTWLSTPEKYRGRDAPTIEAITRPIQVAQGGRKTSSGTRKPRGLEPRR-RKVKTTVVYGRRRSKSRERRAPTP-----QRAGSPLPRSSSSHHRSPSPRK-
>AF404406_Duck_hepatitis_B_virus,_complete_genome
MWNLRITPLSFGAACQGIFTSTLLLSALTVPLVCTIVYDSCLY-------------------MDINASRALAN--VYDLPDDFFPKIDDLVRDAKDALEPYWKSDSIKK-HVLIATHFVD---LIEDFW-QTTQGMH---E--IAESLRAV---IPPTTAPVPTGYLIQHEEAEEIPL-GDLFKHQEERIVSFQPDYPITAR---IHAHLKAYAKINEESLDRARRLLWWHYNCLLWGEANVTNYISRLRTWLSTPEKYRGRDAPTIEAITRPIQVAQGGRKTSSGTRKPRGLEPRR-RKVKTTVVYGRRRSKSRERRAPSP-----QRAGSPLPRSSSSHHRSPSPRK-
>M21953_HPUGA_Duck_hepatitis_B_virus,_complete_genome
MWNLRITPLSFGAACQGIFTSTLLLSSLTVPLVCTIVYDSCLY-------------------MDINASRALAN--VYDLPDDFFPKIDDLVRDAKDALEPYWKSDSIKK-HVLIATHFVD---LIEDFW-QTTQGMH---E--IAESLRAV---IPPTTAPVPTGYLIQHEEAEEIPL-GDLFKHQEERIVSFQPDYPITAR---IHAHLKAYAKINEESLDRARRLLWWHYNCLLWGEANVTNYISRLRTWLSTPEKYRGRDAPTIEAITRPIQVAQGGRKTSSGTRKPRGLEPRR-RKVKTTVVYGRRRSKSRERRAPSP-----QRAGSPLPRSSSSHHRSPSPRK-
>AY494851_Duck_hepatitis_B_virus,_complete_genome
MWNLRITPLSFGAACQGIFTSTLLLSCVTVPLVCTIVYDSCLY-------------------MDINASRALAN--VYDLPDDFFPKIDDLVRDAKDALEPYWKSESIKK-HVLIATHFVD---LIEDFW-QTTQGMH---E--IAEALRTV---IPPTTVPVPQGYLIQHEEAEEIPL-GDLFKHQEERIVSFQPDYPITAR---IHAHLKAYAKINEESLDRARRLLWWHYNCLLWGEASVTNYISRLRTWLSTPEKYRGRDAPTIEAITRPIQVAKGGRKTTQGTRKPRGLEPRR-RKVKTTVVYGRRRSKSRERRAPTP-----ERAGSPLPRSSSSHHRSPSPRK-
>AY494850_Duck_hepatitis_B_virus,_complete_genome
MWNLRITPLSFGAACQGIFTSTLLLSCVTVPLVCTIVYDSCLY-------------------MDINASRALAN--VYDLPDDFFPKIDDLVRDAKDALEPYWKSDSIKK-HVLIATHFVD---LIEDFW-QTTQGMH---E--IAEALRTV---IPPTTVPVPQGYLIQHEEAEEIPL-GDLFKHQEERIVSFQPDYPITAR---IHAHLKAYAKINEESLDRARRLLWWHYNCLLWGEANVTNYISRLRTWLSTPEKYRGRDAPTIEAITRPIQVAKGGRKTTQGTGKPRGLEPRR-RKVKTTVVYGRRRSKSRERRAPTP-----QRAGSPLPRSSSSHHRSPSPRK-
>NC_005950_Snow_goose_hepatitis_B_virus,_complete_genome
MWNLRITPLSFGAACQGIFTSTLLLSCLTVPLVCTIVYDTCLY-------------------MDVNASRALAN--VYDLPDDFFPKIEDLVRDAKDALEPYWKSDSIKK-HVLIATHFVD---LIEDFW-QTTQGMH---E--IAEAIRAV---IPPTTAPVPSGYLIQHDEAEEIPL-GDLFKEQEERIVSFQPDYPITAR---IHAHLKAYAKINEESLDRARRLLWWHYNCLLWGEATVTNYISRLRTWLSTPEKYRGRDAPTIEAITRPIQVAQGGRKTSTATRKPRGLEPRR-RKVKTTVVYGRRRSKSRERRASSP-----QRAGSPLPRSSSSHHRSPSPRK-
>AF110996_Snow_goose_hepatitis_B_virus_isolate_SGHBV1-13,_complete_genome
MWNLRITPLSFGAACQGIFTSTLLLSCLTVPLVCTIVYDTCLY-------------------MDVNASRALAN--VYDLPDDFFPKIEDLVRDAKDALEPYWKSDSIKK-HVLIATHFVD---LIEDFW-QTTQGMH---E--IAEAIRAV---IPPTTAPVPSGYLIQHDEAEEIPL-GDLFKEQEERIVSFQPDYPITAR---IHAHLKAYAKINEESLDRARRLLWWHYNCLLWGEATVTNYISRLRTWLSTPEKYRGRDAPTIEAITRPIQVAQGGRKTSTATRKPRGLEPRR-RKVKTTVVYGRRRSKSRERRASSP-----QRAGSPLPRSSSSHHRSPSPRK-
>AF111000_Snow_goose_hepatitis_B_virus_isolate_SGHBV1-9,_complete_genome
MWNLRITPLSFGAACQGIFTPTLLLSCLTVPLVCTIVYDTCLY-------------------MDVNASRALAN--VYDLPDDFFPKIEDLVRDAKDALEPYWKSDSIKK-HVLIATHFVD---LIEDFW-QTTQGMH---E--IAEAIRAV---IPPTTAPVPSGYLIQHDEAEEIPL-GDLFKEQEERIVSFQPDYPITAR---IHAHLKAYAKINEESLDRARRLLWWHYNCLLWGEATVTNYISRLRTWLSTPEKYRGRDAPTIEAITRPIQVAQGGRKTSTATRKPRGLEPRR-RKVKTTVVYGRRRSKSRERRASSP-----QRAGSPLPRSSSSHHRSPSPRK-
>AF110999_Snow_goose_hepatitis_B_virus_isolate_SGHBV1-7,_complete_genome
MWNLRITPLSFGAACQGIFTSTLLLSCLTVPLVCTIVYDTCLY-------------------MDVNASRALAN--VYDLPDDFFPKIEDLVRDAKDALEPYWKSDSIKK-HVLIATHFVD---LIEDFW-QTTQGMH---E--IAEAIRAV---IPPTTAPVPSGYLIQHDEAEEIPL-GDLFKEQEERIVSFQPDYPITAR---IHAHLKAYAKINEESLDRARRLLWWHYNCLLWGEATVTNYISRLRTWLSTPEKYRGRDAPTIEAITRPIQVAQGGRKTSTATRKPRGLEPRR-RKVKTTVVYGRRRSKSRERRASSP-----QRAGSPLPRSSSSHHRSPSPRK-
>AF110997_Snow_goose_hepatitis_B_virus_isolate_SGHBV1-15,_complete_genome
MWNLRITPLSFGAACQGIFTSTLLLSCLTVPLVCTIVYDTCLY-------------------MDVNASRALAN--VYDLPDDFFPKIEDLVRDAKDALEPYWKSDSIKK-HVLIATHFVD---LIEDFW-QTTQGMH---E--IAEAIRAV---IPPTTAPVPSGYLIQHDEAEEIPL-GDLFKEQEERIVSFQPDYPITAR---IHAHLKAYAKINEESLDRARRLLWWHYNCLLWGEATVTNYISRLRTWLSTPEKYRGRDAPTIEAITRPIQVAQGGRKTSTATRKPRGLEPRR-RKVKTTVVYGRRRSKSRERRASSP-----QRAGSPLPRSSSSHHRSPSPRK-
>AF110998_Snow_goose_hepatitis_B_virus_isolate_SGHBV1-19,_complete_genome
MWNLRIRPLSFGAACQGIFTSTLLLSCLTVPLVCTIVYDTCLY-------------------MDVNASRALAN--VYDLPDDFFPKIEDLVRDAKDALEPYWKSDSIKK-HVLIATHFVD---LIEDFW-QTTQGMH---E--IAEAIRAV---IPPTTAPVPSGYLIQHDEAEEIPL-GDLFKEQEERIVSFQPDYPITAR---IHAHLKAYAKINEESLDRARRLLWWHYNCLLWGEATVTNYISRLRTWLSTPEKYRGRDAPTIEAITRPIQVAQGGRKTSTATRKPRGLEPRR-RKVKTTVVYGRRRSKSRERRASSP-----QRAGSPLPRSSSSHHRSPSPRK-
>NC_005890_Sheldgoose_hepatitis_B_virus,_complete_genome
MWNLRITPLSFGAACQGIFTSTLLLFFVTVPLVCTIVYDFCLY-------------------MDVNASRALAN--VYDLPDDFFPKIDDLVRDAKDALEPYWRSESIKK-HVLIATHFVD---LIEDFW-QTTQGMH---E--IAEALRAV---IPPTTTPVPPGYLIQHEEAEEIPL-GDLFKHQEERIVSFQPDYPITAR---IHAHLKAYAKINEESLDKARRLLWWHYNCLLWGEANVTNYISRLRTWLSTPERYRGRDAPTIEAITRPIQVAQGGRNKTQGSRKPRGLQPRR-RKVKTTVVYGRRRSKSRDRRAPSP-----QRAGSPLPRPSTSHHRSPSPRK-
>AY494853_Sheldgoose_hepatitis_B_virus,_complete_genome
MWNLRITPLSFGAACQGIFTSTLLLFFVTVPLVCTIVYDFCLY-------------------MDVNASRALAN--VYDLPDDFFPKIDDLVRDAKDALEPYWRSESIKK-HVLIATHFVD---LIEDFW-QTTQGMH---E--IAEALRAV---IPPTTTPVPPGYLIQHEEAEEIPL-GDLFKHQEERIVSFQPDYPITAR---IHAHLKAYAKINEESLDKARRLLWWHYNCLLWGEANVTNYISRLRTWLSTPERYRGRDAPTIEAITRPIQVAQGGRNKTQGSRKPRGLQPRR-RKVKTTVVYGRRRSKSRDRRAPSP-----QRAGSPLPRPSTSHHRSPSPRK-
>AY494852_Sheldgoose_hepatitis_B_virus,_complete_genome
MWNLRITPLSFGAACQGIFTSTLLLSCVTVPLVCTIVYDSCLY-------------------MDVNASRALAN--VYDLPDDFFPKIDDLVRDAKDALEPYWRSDSIKK-HVLIATHFVD---LIEDFW-QTTQGMH---E--IAEALRAV---IPPTTTPVPPGYLIQHEEAEEIPL-GDLFKHQEERIVSFQPDYPITAR---IHAHLKAYAKINEESLDKARRLLWWHYNCLLWGEANVTNYISRLRTWLSTPERYRGRDAPTIEAITRPIQVVQGGRKTTSGTRKPRGLQPRR-RKVKTTVVYGRRRSKSRERRAPSP-----QRAGSPLPRPSSSHHRSPSPRK-
>NC_005888_Ross's_goose_hepatitis_B_virus,_complete_genome
MWDLRLHPSPFGAACQGIFTSSLLLFLVTVPLVCTIVYDSCLC-------------------MDINASRALAN--VYDLPDDFFPKIDDLVRDAKDALEPYWRNDSIKK-HVLIATHFVD---LIEDFW-QTTQGMH---E--IAEALRAI---IPATTAPVPQGFLVQHEEAEEIPL-GELFRYQEERLTNFQPDYPVTAR---IHAHLKAYAKINEESLDRARRLLWWHYNCLLWGEPNVTNYISRLRTWLSTPEKYRGKDAPTIEAITRPIQVAQGGRNKTQGVRKSRGLEPRR-RRVKTTIVYGRRRSKSRERRAPTP-----QRAGSPLPRTSRDHHRSPSPRE-
>M95589_HPUGENM_Ross'_goose_hepatitis_B_virus,_complete_genome
MWDLRLHPSPFGAACQGIFTSSLLLFLVTVPLVCTIVYDSCLC-------------------MDINASRALAN--VYDLPDDFFPKIDDLVRDAKDALEPYWRNDSIKK-HVLIATHFVD---LIEDFW-QTTQGMH---E--IAEALRAI---IPATTAPVPQGFLVQHEEAEEIPL-GELFRYQEERLTNFQPDYPVTAR---IHAHLKAYAKINEESLDRARRLLWWHYNCLLWGEPNVTNYISRLRTWLSTPEKYRGKDAPTIEAITRPIQVAQGGRNKTQGVRKSRGLEPRR-RRVKTTIVYGRRRSKSRERRAPTP-----QRAGSPLPRTSRDHHRSPSPRE-
>AY494848_Ross'_goose_hepatitis_B_virus,_complete_genome
MWDLRLHPSPFGAACQGIFTSSLLLFLVTVPLVCTIVYDSCLC-------------------MDINASRALAN--VYDLPDDFFPKIDDLVRDAKDALEPYWRNDSIKK-HVLIATHFVD---LIEDFW-QTTQGMH---E--IAEALRAV---IPATTAPVPQGFLVQHEEAEEIPL-GELFRYQEERLTNFQPDYPVTAR---IHAHLKAYAKINEESLDRARRLLWWHYNCLLWGEPNVTNYISRLRTWLSTPEKYRGKDAPTIEAITRPIQVAQGGRNKTQGVRKSRGLEPRR-RRVKTTVVYGRRRSKSRERRAPTP-----QRAGSPLPRTSRDHHRSPSPRK-
>AY494849_Ross'_goose_hepatitis_B_virus,_complete_genome
MWDLRLHPSPFGAACQGIFTSSLLLFLVTVPLVCTIVYDSCLC-------------------MDINASRALAN--VYDLPDDFFPKIDDLVRDAKDALEPYWRNDSIKK-HVLIATHFVD---LIEDFW-QTTQGMH---E--IAEALRAV---IPATTAPVPQGFLIQHEEAEEIPL-GDLFKHQEERIVSFQPDYPITAR---IHAHLKAYAKINEESLDRARRLLWWHYNCLLWGEAQVTNYISRLRTWLSTPEKYRGRDAPTIEAITRPIQVAQGGRKTTTGTRKPRGLEPRR-RKVKTTVVYGRRRSKSRERRAPTP-----QRAGSPLPRSSSSHHRSPSPRK-
>NC_001486_Heron_hepatitis_B_virus,_complete_genome
MWSLRLHPSPFGAACQGIFTSTSLLFLVTVPLVCTIVYDSCLY-------------------MDVNASRALAN--VYDLPDDFFPQIDDLVRDAKDALEPYWKAETIKK-HVLIATHFVD---LIEDFW-QTTQGMS---Q--IADALRAV---IPPTTVPVPEGFLITHSEAEEIPL-NDLFSNQEERIVNFQPDYPITAR---IHTHLRVYTKLNEQALDKARRLLWWHYNCLLWGEATVTNYISRLRTWLSTPEKYRGKDAPTIEAITRPIQVAQGGRNQTKGTRKPRGLEPRR-RKVKTTVVYGRRRSKSRGRRSSPS-----QRAGSPLPRNRGNQTRSPSPRE-
>M22056_HPUCG_Heron_hepatitis_B_virus_complete_genome
MWSLRLHPSPFGAACQGIFTSTSLLFLVTVPLVCTIVYDSCLY-------------------MDVNASRALAN--VYDLPDDFFPQIDDLVRDAKDALEPYWKAETIKK-HVLIATHFVD---LIEDFW-QTTQGMS---Q--IADALRAV---IPPTTVPVPEGFLITHSEAEEIPL-NDLFSNQEERIVNFQPDYPITAR---IHTHLRVYTKLNEQALDKARRLLWWHYNCLLWGEATVTNYISRLRTWLSTPEKYRGKDAPTIEAITRPIQVAQGGRNQTKGTRKPRGLEPRR-RKVKTTVVYGRRRSKSRGRRSSPS-----QRAGSPLPRNRGNQTRSPSPRE-
>AJ251937_Stork_hepatitis_B_virus1,_complete_genome,_isolate_STHBV-21
MWSLRLHPSPFGAACQGIFTSTSLLFLVTVPLVCTIVYDTCLY-------------------MDVNASRALAN--VYDLPDDFFPQIDDLVRDAKDALEPYWKAETIKK-HVLIATHFVD---LIEDFW-QTTQGMS---Q--IADALRAV---IPPTTTPVPDGYLISHNEAQELPL-NDLFVNQEERIVNFQPDYPITAR---IHTHLRVYTKLNEQALDKARRLLWWHYNCLLWGESNVTNYISRLRTWLSTPEKYRGKDAPTIEAITRPIQVAQGSRNQTKGVRKPRGLEPRR-RKVKTTVVYGRRRSKSRGRRSSPS-----QRAGSPIPRNRENQSRSSSPRE-
>AJ251936_Stork_hepatitis_B_virus6,_complete_genome,_isolate_STHBV-16
MWSLRLHPSPFGAACQGIFTSTSLLFLVTVPLVCTIVYDTCLY-------------------MDVNASRALAN--VYDLPDDFFPQIDDLVRDAKDALEPYWKAETIKK-HVLIATHFVD---LIEDFW-QTTQGMS---Q--IADALRAV---IPPTTTPVPDGYLISHNEAQELPL-NDLFVNQEERIVNFQPDYPITAR---IHTHLRVYTKLNEQALDKARRLLWWHYNCLLWGESNVTNYISRLRTWLSTPEKYRGKDAPTIEAITRPIQVAQGSRNQTKGVRKPRGLEPRR-RKVKTTVVYGRRRSKSRGRRSSPS-----QRAGSPIPRNRENQSRSSSPRE-
>AJ251935_Stork_hepatitis_B_virus,_complete_genome,_isolate_STHBV-7
MWSLRLHPSPFGAACQGIFTSTSLLFLVTVPLVCTIVYDTCLY-------------------MDVNASRALAN--VYDLPDDFFPQIDDLVRDAKDALEPYWKAETIKK-HVLIATHFVD---LIEDFW-QTTQGMS---Q--IADALRAV---IPPTTTPVPDGYLISHNEAQELPL-NDLFVNQEERIVNFQPDYPITAR---IHTHLRVYTKLNEQALDKARRLLWWHYNCLLWGESNVTNYISRLRTWLSTPEKYRGKDAPTIEAITRPIQVAQGSRNQTKGVRKPRGLEPRR-RKVKTTVVYGRRRSKSRGRRSSPS-----QRAGSPIPRNRENQSRSSSPRE-
>AJ251934_Stork_hepatitis_B_virus,_complete_genome,_isolate_STHBV-1
MWSLRLHPSPFGAACQGIFTSTSLLFLVTVPLVCTIVYDTCLY-------------------MDVNASRALAN--VYDLPDDFFPQIDDLVRDAKDALEPYWKAETIKK-HVLIATHFVD---LIEDFW-QTTQGMS---Q--IADALRAV---IPPTTTPVPDGYLISHNEAQELPL-NDLFVNQEERIVNFQPDYPITAR---IHTHLRVYTKLNEQALDKARRLLWWHYNCLLWGESNVTNYISRLRTWLSTPEKYRGKDAPTIEAITRPIQVAQGSRNQTKGVRKPRGLEPRR-RKVKTTVVYGRRRSKSRGRRSSPS-----QRAGSPIPRNRENQSRSSSPRE-
>JX274035_Parrot_hepatitis_B_virus_isolate_P1035,_complete_genome
MWRLRLHPSPFGAVCQGIFTSCLLLSALTVPSVCTIVYDYCLY-------------------MDANVSRALSN--IYDLPDDFFPKIDDLVRDAKDALEPFWKTDSIKK-HVIIATHFVD---LIEDFW-QTTQGMN---H--VAEALVSL---IPPTTVAVPQGYLTTHEEAEEIPL-DGLFNYQEERIASYQPDYPVPAR---IHTHLKVYTKINEQALDRARRLLWWHYNCLGWGEANVTNYISRLRTWLSTPEKYRGKDAPTIEAITRPIQVASGSRTKTQGTRKPRGLEPRR-RKVKTTVVYGRRRSKSRERSSSSP-----QRAGSPIPRTSGGSRGPSTTRR-
>JX274034_Parrot_hepatitis_B_virus_isolate_P1036,_complete_genome
MWRLRLHPSPFGAVCQGIFTSCLLLSALTVPSVCTIVYDYCLY-------------------MDANVSRALSN--IYDLPDDFFPKIDDLVRDAKDALEPFWKTDSIKK-HVIIATHFVD---LIEDFW-QTTQGMN---H--VAEALVSL---ISPTTVAVPQGYLTTHEEAEEIPL-DGLFNYQEERIASYQPDYPVPAR---IHTHLKVYTKINEQALDRARRLLWWHYNCLVWGEANVTNYISRLRTWLSTPEKYRGKDAPTIEAITRPIQVVSGSKTKTQGTRKPRGLEPRR-RKVKTTVVYGRRRSKSRERSSSSP-----QRAGSPIPRTSGGSRGPSTIRR-
>JX274029_Parrot_hepatitis_B_virus_isolate_P1232,_complete_genome
MWRLRLHPSPFGAVCQGIFTSCLLLSALTVPSVCTIVYDYCLY-------------------MDANVSRALSN--IYDLPDDFFPKIDDLVRDAKDALEPFWKTDSIKK-HVIIATHFVD---LIEDFW-QTTQGMN---H--VAEALVSL---IPPTTVAVPQGYLTTHEEAEEIPL-DGLFNYQEERIASYQPDYPVPAR---IHTHLKVYTKINEQALDRARRLLWWHYNCLVWGEANVTNYISRLRTWLSTPEKYRGKDAPTIEAITRPIQVASGSRTKTQGTRKPRGLEPRR-RKVKTTVVYGRRRSKSRERSSSSP-----QRAGSPIPRTSGGSRGPSTTRR-
>JX274033_Parrot_hepatitis_B_virus_isolate_P1037,_complete_genome
MWRLRLHPSPFGAVCQGIFTSCLLLSALTVPSVCTIVYDYCLY-------------------MDANVSRALSN--IYDLPDDFFPKIDDLVRDAKDALEPFWKTDSIKK-HVIIATHFVD---LIEDFW-QTTQGMN---H--VAEALVSL---IPPTTVAVPQGYLTTHEEAEEIPL-DGLFNYQEERIASYQPDYPVPAR---IHTHLKVYTKINEQALDRARRLLWWHYNCLVWGEANVTNYISRLRTWLSTPEKYRGKDAPTIEAITRPIQVASGSRTKTQGTRKPRGLEPRR-RKVKTTVVYGRRRSKSRERSSSSP-----QRAGSPIPRTSGGSRGPSTTRR-
>JX274032_Parrot_hepatitis_B_virus_isolate_P1194,_complete_genome
MWRLRLHPSPFGAVCQGIFTSCLLLSALTVPSVCTIVYDYCLY-------------------MDANVSRALSN--IYDLPDDFFPKIDDLVRDAKDALEPFWKTDSIKK-HVIIATHFVD---LIEDFW-QTTQGMN---H--VAEALVSL---IPPTTVAVPQGYLTTHEEAEEIPL-DGLFNYQEERIASYQPDYPVPAR---IHTHLKVYTKINEQALDRARRLLWWHYNCLVWGEANVTNYISRLRTWLSTPEKYRGKDAPTIEAITRPIQVASGSRTKTQGTRKPRGLEPRR-RKVKTTVVYGRRRSKSRERSSSSP-----QRAGSPIPRTSGGSRGPSTTRR-
>JX274027_Parrot_hepatitis_B_virus_isolate_P1288,_complete_genome
MWRLRLHPSPFGAVCQGIFTSCLLLSALTVPSVCTIVYDYCLY-------------------MDANVSRALSN--IYDLPDDFFPKIDDLVRDAKDALEPFWKTDSIKK-HVIIATHFVD---LIEDFW-QTTQGMN---H--VAEALVSL---IPPTTVAVPQGYLTTHEEAEEIPL-DGLFNYQEERIASYQPDYPVPAR---IHTHLKVYTKINEQALDRARRLLWWHYNCLVWGEANVTNYISRLRTWLSTPEKYREKDAPTIEAITRPIQVASGSRTKTQGTRKPRGLEPRR-RKVKTTVVYGRRRSKSRERSSSSP-----QRAGSPIPRTSGGSRGPSTTRR-
>JX274026_Parrot_hepatitis_B_virus_isolate_P337,_complete_genome
MWRLRLHPSPFGAVCQGIFTSCLLLSALTVPSVCTIVYDYCLY-------------------MDANVSRALSN--IYDLPDDFFPKIDDLVRDAKDALEPFWKTDSIKK-HVIIATHFVD---LIEDFW-QTTQGMN---H--VAEALVSL---IPPTTVAVPQGYLTTHEEAEEIPL-DGLFNYQEERIASYQPDYPVPAR---IHTHLKVYTKINEQALDRARRLLWWHYNCLVWGEANVTNYISRLRTWLSTPEKYRGKDAPTIEAITRPIQVASGSRTKTQGTRKPRGLEPRR-RKVKTTVVYGRRRSKSRERSSSSP-----QRAGSPIPRTSGGSRGSSTTRR-
>JX274031_Parrot_hepatitis_B_virus_isolate_P1195,_complete_genome
MWRLRLHPSPFGAVCQGIFTSCLLLSALTVPSVCTIVYDYCLY-------------------MDANVSRALSN--IYDLPDDFFPKIDDLVRDAKDALEPFWKTDSIKK-HVIIATHFVD---LIEDFW-QTTQGMN---H--VAEALVSL---IPPTTVAVPQGYLTTHEEAEEIPL-DGLFNYQEERIASYQPDYPVPAR---IHTHLKVYTKINEQALDRARRLLWWHYNCLVWGEANVTNYISRLRTWLSTPEKYRGKDAPTIEAITRPIQVASGSRTKTQGTRKPRGLEPRR-RKVKTTVVYGRRRSKSRERSSSSP-----QRAGSPIPRTSGGSRGPSTTRR-
>JX274028_Parrot_hepatitis_B_virus_isolate_P1248,_complete_genome
MWRLRLHPSPFGAVCQGIFTSCLLLSALTVPSVCTIVYDYCLY-------------------MDANVSRALSN--IYDLPDDFFPKIDDLVRDAKDALEPFWKTDSIKK-HVIIATHFVD---LIEDFW-QTTQGMN---H--VAEALVSL---IPPTTVAVPQGYLTTHEEAEEIPL-DGLFNYQEERIASYQPDYPVPAR---IHTHLKVYTKINEQALDRARRLLWWHYNCLVWGEANVTNYISRLRTWLSTPEKYRGKDAPTIEAITRPIQVASGSRTKTQGTRKPRGLEPRR-RKVKTTVVYGRRRSKSRERSSSSP-----QRAGSPIPRTSEGSRGSSTTRR-
>NC_016561_Parrot_hepatitis_B_virus,_complete_genome
MWRLRLHPSPFGAVCQGIFTSCLLLSALTVPSVCTIVYDYCLY-------------------MDANVSRALSN--IYDLPDDFFPKIDDLVRDAKDALEPFWKTDSIKK-HVIIATHFVD---LIEDFW-QTTQGMN---H--VAEALVSL---IPPTTVAVPQGYLTTHEEAEEIPL-DGLFNYQEERIASYQPDYPVPAR---IHTHLKVYTKINEQALDRARRLLWWHYNCLVWGEANVTNYISRLRTWLSTPEKYRGKDAPTIEAITRPIQVASGSRTKTQGTRKPRGLEPRR-RKVKTTVVYGRRRSKSRERSSSSP-----QRAGSPIPRTSGGSRGPSTTRR-
>JN565944_Parrot_hepatitis_B_virus_isolate_PL,_complete_genome
MWRLRLHPSPFGAVCQGIFTSCLLLSALTVPSVCTIVYDYCLY-------------------MDANVSRALSN--IYDLPDDFFPKIDDLVRDAKDALEPFWKTDSIKK-HVIIATHFVD---LIEDFW-QTTQGMN---H--VAEALVSL---IPPTTVAVPQGYLTTHEEAEEIPL-DGLFNYQEERIASYQPDYPVPAR---IHTHLKVYTKINEQALDRARRLLWWHYNCLVWGEANVTNYISRLRTWLSTPEKYRGKDAPTIEAITRPIQVASGSRTKTQGTRKPRGLEPRR-RKVKTTVVYGRRRSKSRERSSSSP-----QRAGSPIPRTSGGSRGPSTTRR-
>JX274030_Parrot_hepatitis_B_virus_isolate_P1220,_complete_genome
MWRLRLHPSPFGAVCQGIFTSCLLLSALTVPSVCTIVYDYCLY-------------------MDANVSRALSN--IYDLPDDFFPKIDDLVRDAKDALEPFWKTDSIKK-HVIIATHFVD---LIEDFW-QTTQGMN---H--VAEALVSL---IPPTTVAVPQGYLTTHEEAEEIPL-DGLFNYQEERIASYQPDYPVPAR---IHTHLKVYTKINEQALDRARRLLWWHYNCLVWGEANVTNYISRLRTWLSTPEKYRGKDAPTIEAITRPIQVASGSRTKTQGTRKPRGLEPRR-RKVKTTVVYGRRRSKSRERSSSSP-----QRAGSPIPHPSRGPRGPSTPRR-
>JX274020_Parrot_hepatitis_B_virus_isolate_P1032,_complete_genome
MWRLRLHPSPFGAVCQGIFTSCLLLSALTVPSVCTIVYDYCLY-------------------MDANVSRALSN--IYDLPDDFFPKIDDLVRDAKDALEPFWKTDSIKK-HVIIATHFVD---LIEDFW-QTTQGMN---H--VAEALVSL---IPPTTVAVPQGYLTTHEEAEEIPL-DGLFNYQEERIASYQPDYPVPAR---IHTHLKVYTKINEQALDRARRLLWWHYNCLVWGEANVTNYISRLRTWLSTPEKYRGKDAPTIEAITRPIQVASGSRTKTQGTRKPRGLEPRR-RKVKTTVVYGRRRSKSRERSSSSP-----QRAGSPIPRSSGGPRGSSTPRR-
>JX274023_Parrot_hepatitis_B_virus_isolate_755,_complete_genome
MWRLRLHPSPFGAVCQGIFTSCLLLSALTVPSVCTIAYDYCLY-------------------MDANVSRALSN--IYDLPDDFFPKIDDLVRDAKDALEPFWKTDSIKK-HVIIATHFVD---LIEDFW-QTTQGMN---H--VAEALVSL---IPPTTVAVPQGYLTTHEEAEEIPL-DGLFNYQEERIASYQPDYPVPAR---IHTHLKVYTKINEQALDRARRLLWWHYNCLVWGEANVTNYISRLRTWLSTPEKYRGKDAPTIEAITRPIQVASGSRTKTQGTRKPRGLEPRR-RKVKTTVVYGRRRSKSRERSSTSP-----QRAGSPIPRSSGGARGPSMSRR-
>JX274022_Parrot_hepatitis_B_virus_isolate_P830,_complete_genome
MWRLRLHPSPFGAVCQGIFTSCLLLSALTVPSVCTIAYDYCLY-------------------MDANVSRALSN--IYDLPDDFFPKIDDLVRDAKDALEPFWKADSIKK-HVIIATHFVD---LIEDFW-QTTQGMN---H--VAEALVSL---IPLTTVAVPQGYLTTHEEAEELPL-DGLFNYQEERIASYQPDYPVPAR---IHTHLKVYTKINEQALDRARRLLWWHYNCLVWGEANVTNYISRLRTWLSTPEKYRGKDAPTIEAITRPIQVASGSRAKAQGTRKPRGLEPRR-RKVKTTVVYGRRRSKSRERSSTSP-----QRAGSPIPRPAGGPRGSSSSRR-
>JX274025_Parrot_hepatitis_B_virus_isolate_P360,_complete_genome
MWRLRLHPSPFGAVCQGIFTSCLLLSALTVPSVCTIVYDYCLY-------------------MDANVSRALSN--IYDLPDDFFPKIDDLVRDAKDALEPFWKTDSIKK-HVIIATHFVD---LIEDFW-QTTQGMN---H--VAEALVSL---IPPTTVAVPQGYLTTHEEAEEIPL-DGLFNYQEERIASYQPDYPVPAR---IHTHLKVYTKINEQALDRARRLLWWHYNCLVWGEANVTNYISRLRTWLSTPEKYRGKDAPTIEAITRPIQVASGSRAKAQGTRKPRGLEPRR-RKVKTTVVYGRRRSKSRERSSSSP-----QRAGSPIPRSSGGPRGSSTTRR-
>JX274024_Parrot_hepatitis_B_virus_isolate_P410,_complete_genome
MWRLRLHPSPFGAVCQGIFTSCLLLSALTVPLVCTIVYDYCLY-------------------MDANVSRALSN--IYDLPDDFFPKIDDLVRDAKDALEPFWKTDSIKK-HVIIATHFVD---LIEDFW-QTTQGMN---H--VAEALVSL---IPPTTVAVPQGYLTTHEEAEEIPL-DGLFNYQEERIASYQPDYPVPAR---IHTHLKVYTKINEQALDRARRLLWWHYNCLVWGEANVTNYISRLRTWLSTPEKYRGKDAPTIEAITRPIQVASGSRAKAQGTRKPRGLEPRR-RKVKTTVVYGRRRSKSRERSSSSP-----QRAGSPIPRSSGGPRGSSTTRR-
>JX274021_Parrot_hepatitis_B_virus_isolate_P904,_complete_genome
MWRLRLHPSPFGAVCQGIFTSCLLLSALTVPSVCTIVYDYCLY-------------------MDANVSRALSN--IYDLPDDFFPKIDDLVRDAKDALEPFWKTDSIKK-HVIIATHFVD---LIEDFW-QTTQGMN---H--VADALVSL---IPPTTVAVPQGYLTTHEEAEELPL-DGLFNHQEERIASYQPDYPVPAR---IHTHLKVYTKINEQALDRARRLLWWHYNCLVWGEANVTNYISRLRTWLSTPEKYRGKDAPTIEAITRPIQVASGSRAKTQGTRKPRGLEPRR-RKVKTTIVYGRRRSKSRERSSSSP-----QRAGSPIPRSSGGSRGPSTARK-
>JX274019_Parrot_hepatitis_B_virus_isolate_P1233,_complete_genome
MWRLRLHPSPFGAVRQGIFTSCLLLPALAVPLVCTTLV-TCLY-------------------MDANVSRALSN--VYDLPDDFFPTTEDLVRDAKDALEPYWKSESIKK-HVIIATHFVD---LIEDFW-QTTQGMV---H--IAEAIRTL---IPPTTVPVPEGYLTSPTEAEEVPL-DGLFNHQEERIASFQPDYPITAR---IHTHLRVYTKINEQALDRARKLLWWHYNCLVWGEVNVTNYVSRLRTWLSTPEKYRGRDAPTIEAITRPLQVGPQGGRKAQGTRKPRGLEPRR-RRVKTTVVYGRRRSKSRERSSSSP-----QRAGSPIPRSHRSARRSSPSRQ-
>JX274018_Parrot_hepatitis_B_virus_isolate_P902,_complete_genome
MWRLRLHPSPFGAVRQGIFTSCLLLPALAVPLVCTTLV-TCLY-------------------MDANVSRALSN--VYDLPDDFFPTTEDLVRDAKDALEPYWKSESIKK-HVIIATHFVD---LIEDFW-QTTQGMV---H--IAEAIRTL---IPPTTVPVPEGYLTSPTEAEEVPL-DGLFNHQEERIASFQPDYPITAR---IHTHLRVYTKINEQALDRARKLLWWHYNCLVWGEANVTNYVSRLRTWLSTPEKYRGRDAPTIEAITRPLQVGPQGGRKAQGTRKPRGLEPRR-RRVKTTVVYGRRRSKSRERSSSSP-----QRAGSPIPRSHRSARRSSPSRQ-
>NC_020881_Bat_hepatitis_virus_isolate_776,_complete_genome
-----MQ----------LFHLCLVF-CSIPTVQASELCLRWLWGM------------D----IDPYKEFGASAQLISFLPEDFFPPLNDLVDTLVALYEEELAGREHCTPHHTAIRALLN---CWEETT-RLATWVR---ASVEGTTVQDA---I---------------------------------------------------------VAYVQSTIGLRMRQQLWFHLSCLTFGQSTTIEFLISFGTWARTPQAYRPPNAPILSTLPEHTVIRR--RAGGRSSSRPRRSTPSP------------------------------RRRRSQSPRRRRSRT--PPSNNC
>JX941466_Bat_hepatitis_virus_isolate_776,_complete_genome
-----MQ----------LFHLCLVF-CSIPTVQASELCLRWLWGM------------D----IDPYKEFGASAQLISFLPEDFFPPLNDLVDTLVALYEEELAGREHCTPHHTAIRALLN---CWEETT-RLATWVR---ASVEGTTVQDA---I---------------------------------------------------------VAYVQSTIGLRMRQQLWFHLSCLTFGQSTTIEFLISFGTWARTPQAYRPPNAPILSTLPEHTVIRR--RAGGRSSSRPRRSTPSP------------------------------RRRRSQSPRRRRSRT--PPSNNC
>JX941468_Bat_hepatitis_virus_isolate_M086,_complete_genome
-----MH----------LFHLCLVF-CSIPTVQASELCLRWLWGM------------D----IDPYKEFGASAQLISFLPEDFFPPLNDLVDTLVALYEEELAGREHCTPHHTAIRALLN---CWEETT-RLATWVR---ASVEGTTVQDA---I---------------------------------------------------------VAYVQSTIGLRMRQQLWFHLSCLTFGQSTTIEFLISFGTWARTPQAYRPPNAPILSTLPEHTVIRR--RAGGRSSSRPRRSTPSP------------------------------RRRRSQSPRRRRSRT--PPSNNC
>JX941467_Bat_hepatitis_virus_isolate_M005,_complete_genome
-----MQ----------LFHLCLLF-CSIPTVQASELCLRWLWGM------------D----IDPYKEFGASAQLISFLPEDFFPPLNDLVDTLVALYEEELAGREHCTPHHTAIRALLN---CWEETT-RLATWVR---ASVEGTTVQDA---I---------------------------------------------------------VAYVQSTIGLRMRQQLWFHLSCLTFGQSTTIEFLISFGTWARTPQAYRPPNAPILSTLPEHTVIRR--RAGGRSSSRPRRSTPSP------------------------------RRRRSQSPRRRRSRT--PPSNNC
>KC790373_Bat_Hepatitis_B_virus_isolate_RBHBV/GB09-256/Hip_rub/GAB/2009,_complete_genome
-----MY----------LFHLCLIF-CSYPTVQASKLCLGWLWDM------------D----IDPYKEFGASSQLISFLPEDFFPNLAELVETTTALYEEELVGKEHCSPHHTALRSLLN---CWGETV-RLITWVR---NSVEGPLIQDA---I---------------------------------------------------------VQQVQASVGLRMRQLMWFHLSCLTFGQPTVIEFLVSFGTWIRTPQAYRPPNAPILSTLPEHTIVRR--RGGSRATRSPRRRTPSP------------------------------RRRRSQSPRRRRSQS--PASSNC
>KC790377_Bat_Hepatitis_B_virus_isolate_HBHBV/GB09-403/Rhi_alc/GAB/2009,_complete_genome
-----MY----------LFHLCLVF-CSYPTLQASKLCLGWLWDM------------D----IDPYKEFGASSQLVSFLPADFFPALNDLVETSVALYEEDLVGKEHCSPHHAALRALLN---CWEETV-RLITWVR---ATVEGQPVQDA---I---------------------------------------------------------IGYVQTTVGLRMRQQIWFHLSCLTFGQQTVIEFLVSFGTWMRTPAAYRPPNAPILSTLPEHTVIRR--RGNPRAPRSPRRRTPSP------------------------------RRRRSQSPRRRRSQS--PAPSNC
>KC790381_Bat_Hepatitis_B_virus_isolate_TBHBV/Pan957/Uro_bil/PAN/2011,_complete_genome
MMRLQLY----------LFHLCLFL-CSSPTFQAPELCLRWLWGM------------ENLERLDIYKEFGVSDVLVSFLPDDFFPTLQQLLESVNALYEDELTGPNHCSPHHTALRHLIM---CGVELR-DFIDWMH---EQGLSPDADAL---L---------------------------------------------------------AGYLRSKYLKHITKAIWYHLSCLTFGKQTVHEYLVSFGTWIRTPAAYRPVNAPILTTLPETSVIRR--RP------ASRRSTPSP------------------------------RRRRSQSPRRRRSPSPRPA-SNC
>AM282986_Hepatitis_B_virus_(SUBTYPE_ADW2),_genotype_A,_complete_genome
-----MQ----------LFHLCLIISCTCPTVQASKLCLGWLWGM------------D----IDPYKEFGATVELLSFLPSDFFPSVRDLLDTASALYREALESPEHCSPHHTALRQAIL---CWGELM-TLATWVG---NNLEDPASRDL---V---------------------------------------------------------VNYVNTNMGLKIRQLLWFHISCLTFGRETVLEYLVSFGVWIRTPPAYRPPNAPILSTLPETTVVRRRDRG-----RSPRRRTPSP------------------------------RRRRSQSPRRRRSQS--RE-SQC
>AB299858_Hepatitis_B_virus_subtype_adr_DNA,_complete_genome,_clone:_HBVFH0204
-----MQ----------LFHLCLIISCSCPTVQASKLCLGWLWGM------------D----IDPYKEFGASVELLSFLPSDFFPSIRDLLDTASALYREALESPEHCSPHHTALRQAIL---CWGELM-NLATWVG---SNLEDPASREL---V---------------------------------------------------------VSYVNVNMGLKIRQLLWFHISCLTFGRETVLEYLVSFGVWIRTPPAYRPPNAPILSTLPETTVVRR--RG-----RSPRRRTPSP------------------------------RRRRSQSPRRRRSQS--RE-SQC
>D00331_HPBADW3_Hepatitis_B_virus_subtype_ADW_genomic_DNA,_complete_genome,_clone:_pIDW420
-----MQ----------LFHLCLIISCSCPTVQASKLCLGWLWGM------------D----IDPYKEFGASVELLSFLPSDFFPSIRDLLDTASALYREALESPEHCSPHHTALRQAIL---CWGELM-NLATWVG---SNLEDPASREL---V---------------------------------------------------------VSYVNVNMGLKIRQLLWFHISCLTFGRETVLEYLVSFGVWIRTPPAYRPPNAPILSTLPETTVVRR--RG-----RSPRRRTPSP------------------------------RRRRSQSPRRRRSQS--RE-SQC
>AF046996_Woolly_monkey_hepatitis_B_Virus,_complete_genome
-----MH----------LFHLCLIILCSCPTVQASKLCLGWLLGM------------D----IDPYKEFGATVELLSFLPADFFPSVRDLLDTASALYREALESSDHCSPHHTALRQTVL---CWGELM-SLASWVG---TNLEDPAAREL---V---------------------------------------------------------VSYVNDNMGLKVRQLLWFHISCLTFGRETVLEYLVSFWVWIRTPPAYRPPNAPILSTLPETTVVRR--R------RPSGRRTPSP------------------------------RRRRSQSPRRRRSQS--PA-SSC
>AY226578_Woolly_monkey_hepatitis_B_virus_clone_WMHBV-2,_complete_genome
-----MH----------LFHLCLIILCSCPTVQASKLCLGWLLGM------------D----IDPYKEFGATVELLSFLPADFFPSVRDLLDTASALYREALESSDHCSPHHTALRQTVL---CWGELM-SLASWVG---TNLEDPAAREL---V---------------------------------------------------------VSYVNDNMGLKVRQLLWFHISCLTFGRETVLEYLVSFGVWIRTPPAYRPPNAPILSTLPETTVVRR--R------RPSGRRTPSP------------------------------RRRRSQSPRRRRSQS--PA-SSC
>AB516395_HBV_genotype_H_DNA,_complete_genome,_isolate:_MEX914M
-----MQ----------LFHLCLISFCSCPTVQASKLCLGWLWDM------------D----IDPYKEFGASVELLXFLPSDFFPSVRDLLDTASALFRDALESPEHCTPHXTALRQAIL---CWGELM-TLASWVG---NNLDDPASRDL---V---------------------------------------------------------VNYVNTNMGLKLRMLLWFHISCLTFGKETVLEYLVSFGVWIRTPVAYRPPNAPILSTLPECTVVRQ--RG-----RAPRRRTPSP------------------------------RRRRSQSPRRRRSQS--PA-SQC
>AB554024_HBV_genotype_D_DNA,_complete_genome,_isolate:_GRS08538
-----MQ----------LFHLCLIISCSCPTVQASKLCLGWLWGM------------D----IDPYKEFGATVELLSFLPSDFFPSVRDLLDTASALYREALESLEHCSPHHTALRQAIL---CWGELM-TLATWVG---VNLEDPASRDL---V---------------------------------------------------------VSYVNTNMGLKFRQLLWFHISCLTFGRETVIEYLVSFGVWIRTPPAYRPPNAPILSTLPETTVVRR--RG-----RSPRRRTPSP------------------------------RRRRSQSPRRRRSQS--RE-SQC
>AB602818_HBV_genotype_B_DNA,_complete_genome,_isolate:_AH-2
-----MQ----------LFHLCLVISCSCPTVQASKLCLGWLWDM------------D----IDPYKEFGATVELLSFLPSDFFPSVRDLLDTAAALYREALESPEHCSPHHTALRQAIL---CWGELM-TLATWVG---NNLEDPASRDL---V---------------------------------------------------------VNYVNTNMGLKIRQLLWFHISCLTFGRETVLEYLVSFGVWIRTPPAYRPPNAPILSTLPETTVVRR--RG-----RSPRRRTPSP------------------------------RRRRSQSPRRRRSQS--RE-SQC
>AB644287_HBV_genotype_C_DNA,_complete_genome,_isolate:_NAB52
-----MQ----------LFHLCLIISCSCPTVQASKLCLGWLWGM------------D----IDPYKEFGASVELLSFLPSDFFPSIRDLLDTASALYREALESPEHCSPHHTALRQAVL---CWGELM-NLATWVG---SNLEDPASREL---V---------------------------------------------------------VSYVNVNMGLKIRQLLWFHISCLTFGRETVLEYLVSFGVWIRTPPAYRPPNAPILSTLPETTVVRR--RG-----RSPRRRTPSP------------------------------RRRRSQSPRRRRSQS--RE-SQC
>HE815465_HBV_genotype_D,_serotype_ayw3,_complete_genome
-----MH----------LFHLCLIISCSCPTVQASKLCLGWLWGM------------D----IDPYKEFGATVELLSFLPSDFFPSVRDLLDTASALYREALESPEHCSPHHTALRQAIL---CWGELM-TLATWVG---VNLEDPASRDL---V---------------------------------------------------------VSYVNTNMGLKFRQLLWFHISCLTFGRETVIEYLVSFGVWIRTPPAYRPPNAPILSTLPETTVVRR--RG-----RSPRRRTPSP------------------------------RRRRSQSPRRRRSQS--RE-PQC
>HE974368_HBV_genotype_F4_complete_genome,_isolate_Mart-B24
-----MQ----------LFHLCLIIFCSCPTVQASKLCLGWLXDM------------D----IDPYKEFGASVELLSFLPSDFFPSVRDLLDTASALYRDALESPEHHSPNHTALRQAVL---CWGELM-TLASWVG---NNLEDPAARDL---V---------------------------------------------------------VNYVNTHMGLKIRQLLWFHISCLTFGRETVLEYLVSFGVWIRTPPLYRPPNAPILSTLPETTVVRR--RG-----RSPRRRTPSP------------------------------RRRRSQSPRRRRSQS--PA-SQC
>HE974369_HBV_genotype_F2_complete_genome,_isolate_Mart-B26
-----MQ----------LFHLCLIIFCSCPTVQASKLCLEWLXDM------------D----IDPYKEFGASVELLSFLPSDFFPSARDLLDTASALYRDALESPEHCTSHHTALRQAIL---CWGELM-TLASWVG---HNLEDPAARDL---V---------------------------------------------------------VNYVNTNMGLKIRQLLWFHISCLTFGRETVVQYLVSFGVWIRTPPAYRPPNAPILSTLPETTVVRR--RG-----RSPRRRTPSP------------------------------RRRRSQSPRRRRSQS--PA-SQC
>HE974373_HBV_genotype_D4_complete_genome,_isolate_Mart-B37
-----XQ----------LFHLCLIISCSCPTVQASKLCLGWLWGM------------D----IDPYKEFGATVELLSFLPSDFFPSVRDLLDTAAALYRDALESPEHCSPHHTALRQAIL---CWGELM-TLATWVG---TNLEDPASRDL---V---------------------------------------------------------VSYVNTNMGLKFRQLLWFHISCLTFGRETVLEYLVSFGVWIRTPPAYRPPNAPILSTLPETTVVRR--RG-----RSPRRRTPSP------------------------------RRRRSQSPRRRRSQS--RE-SQC
>HE974379_HBV_genotype_D3_complete_genome,_isolate_Mart-B58
-----MQ----------LFHLCLIISCSCPTVQASKLCLGWLXDM------------D----IDPYKEFGAXVELLSFLPSDFFPSVRDLLDTASALYRESLESPEHCSPHHTALRQAIL---CWRELM-TLATWVG---VNLEDPASRDL---V---------------------------------------------------------VXYVNTNMGLKFRQLLWFHISCLTFGREXVXEYLVSFGVWIRTPPAYRPXNAPILSTLPETAVVRP--RG-----RXPRRRTPSP------------------------------RRRXSQSPRRRRSQS--RE-XQC
>HE974381_HBV_genotype_A1_complete_genome,_isolate_Mart-B64
-----MQ----------LFHLCLIISCTCPTFQASKLCLGWLWGM------------D----IDPYKEFGATVELLSFLPSDFFPSVRDLLDTASALYREALESPEHCSPHHTALRQAIL---CWGDVL-DLSTWVG---ANLQDPASRDL---V---------------------------------------------------------VNYVNTNMGLKFRQLLWFHISCLTFGRETVLEYLVSFGVWIRTPPPYRPPNAPILSTLPETTVVRRRDRG-----RSPRRRTPSP------------------------------RRRRSQSPRRRRSQS--RE-SQC
>HE974383_HBV_genotype_A2_complete_genome,_isolate_Mart-B74
-----MQ----------LFHLCLIISCTCPTVQASKLCLGWLWGM------------D----IDPYKEFGATVELLSFLPSDFFPSVRDLLDTASALYREALESPEHCSPHHTALRQAIL---CWGELM-TLATWVG---NNLEDPASRDL---V---------------------------------------------------------VNYVNTNMGLKIRQLLWFHISCLTFGRETVLEYLVSFGVWIRTPPAYRPPNAPILSTLPETTVVRRRDRG-----RSPRRRTPSP------------------------------RRRRSQSPRRRRSQS--RE-SQC
>HE974384_HBV_genotype_E_complete_genome,_isolate_Mart-B84
-----MQ----------LFHLCLIISCSCPTVQASKLCLGWLXDM------------D----IDPYKEFGAXVELLXFLPHDFFPSIRDLLDTATALYRDALESPEHCSPHHTALRQAIL---CWGDVM-NLATWVG---VNLEDPASRDL---V---------------------------------------------------------VGYVNTNMGLKFRQLLWFHTSCLTFGRETVLEYLVSFGVWIRTPPPYRPPNAPILSTLPETTVVRR--RG-----RSPRRRTPXP------------------------------RRRRSQSPRRRRSQS--PA-SRC
>AP007264_HBV_genotype_G_DNA,_complete_genome,_isolate:_HB-JI444GF
-----MX----------LFHLCLIISCSCPTVQASKLCLGWLXGMDRTTLPYGLFGLD----IDPYKEFGATVELLSFLPSDFFPSVRDLLDTASALYRESLESSDHCSPHHTALRQAIL---CWGELM-TLATWVG---NNLEDPASRDL---V---------------------------------------------------------VNYVNTNMGLKIRQLLWFHISCLTFGRETVLEYLVSFGVWIRTPPAYRPPNAPILSTLPETTVVRR--RG-----RSPRRRTPSP------------------------------RRRRSQSPRRRRSAS--PA-SQC
>AF193863_Orangutan_hepadnavirus_strain_Somad,_complete_genome
-----MQ----------LFHLCLIISCSCPTVQASKLCLGWLLGM------------D----IDPYKEFGATVELLSFLPSDFFPSVRDLLDTASALYREALESPEHCSPNHTALRQAVL---CWGELM-TLASWVG---NNLEDPASREL---V---------------------------------------------------------VNYVNNNMGLKIRQLLWFHISCLTFGRETVLEYLVSFGVWIRTPPAYRPPNAPILSTLPETTVVRR--RG-----RSPRRRTPSP------------------------------RRRRSQSPRRRRSQS--PA-SQC
>AF193864_Orangutan_hepadnavirus_strain_Papa,_complete_genome
-----MQ----------LFHLCLIISCSCPTVQASKLCLGWLLGM------------D----IDPYKEFGATVELLSFLPSDFFPSVRDLLDTASALYREALESPEHCSPNHTALRQAVL---CWGELM-TLASWVG---NNLEDPASREL---V---------------------------------------------------------VNYVNNNMGLKIRQLLWFHISCLTFGRETVLEYLVSFGVWIRTPPAYRPPNAPILSTLPETTVVRR--RG-----RSPRRRTPSP------------------------------RRRRSQSPRRRRSQS--PA-SQC
>NC_001484_Ground_squirrel_hepatitis_virus,_complete_genome
--------------------------------------------M------------D----IDPYKEFGSSYQLLNFLPLDFFPDLNALVDTAAALYEEELTGREHCSPHHTAIRQALV---CWEELT-RLITWMS---EN-TTEEVRRI---I---------------------------------------------------------VDHVNNTWGLKVRQTLWFHLSCLTFGQHTVQEFLVSFGVWIRTPAPYRPPNAPILSTLPEHTVIRR--RGGSRAARSPRRRTPSP------------------------------RRRRSQSPRRRRSQS--PA-SNC
>K02715_OHVCG_Ground_squirrel_hepatitis_virus_(GSHV),_complete_genome
--------------------------------------------M------------D----IDPYKEFGSSYQLLNFLPLDFFPDLNALVDTAAALYEEELTGREHCSPHHTAIRQALV---CWEELT-RLITWMS---EN-TTEEVRRI---I---------------------------------------------------------VDHVNNTWGLKVRQTLWFHLSCLTFGQHTVQEFLVSFGVWIRTPAPYRPPNAPILSTLPEHTVIRR--RGGSRAARSPRRRTPSP------------------------------RRRRSQSPRRRRSQS--PA-SNC
>U29144_AGU29144_Arctic_ground_squirrel_hepatitis_B_virus_(ASHV),_complete_genome
--------------------------------------------M------------D----IDPYKEFGSSYQLLNFLPLDFFPELNALVDTATALYEEELTGREHCSPHHTAIRQALV---CWEELT-RLIAWMS---ANINSEEVRRV---I---------------------------------------------------------VAHVNDTWGLKVRQNLWFHLSCLTFGQHTVQEFLVSFGVRIRTPAPYRPPNAPILSTLPEHTVIRR--RGSARVVRSPRRRTPSP------------------------------RRRRSQSP-RRRPQS--PA-SNC
>NC_004107_Woodchuck_hepatitis_virus,_complete_genome
--------------------------------------------M------------D----IDPYKEFGSSYQLLNFLPLDFFPDLNALVDTATALYEEELTGREHCSPHHTAIRQALV---CWDELT-KLIAWMS---SNITSEQVRTI---I---------------------------------------------------------VNHVNDTWGLKVRQSLWFHLSCLTFGQHTVQEFLVSFGVWIRTPAPYRPPNAPILSTLPEHTVIRR--RGGARASRSPRRRTPSP------------------------------RRRRSQSPRRRRSQS--PS-ANC
>M18752_OHVCGD_Woodchuck_hepatitis_virus_(WHV),_complete_genome,_clone_WHV_7
--------------------------------------------M------------D----IDPYKEFGSSYQLLNFLPLDFFPDLNALVDTATALYEEELTGREHCSPHHTAIRQALV---CWDELT-KLIAWMS---SNITSEQVRTI---I---------------------------------------------------------VNHVNDTWGLKVRQSLWFHLSCLTFGQHTVQEFLVSFGVWIRTPAPYRPPNAPILSTLPEHTVIRR--RGGARASRSPRRRTPSP------------------------------RRRRSQSPRRRRSQS--PS-ANC
>J04514_OHVHEPBA_Woodchuck_hepatitis_B_virus_(WHV8),_complete_genome
--------------------------------------------M------------D----IDPYKEFGSSYQLLNFLPLDFFPDLNALVDTATALYEEELTGREHCSPHHTAIRQALV---CWDELT-KLIAWMS---SNITSEQVRTI---I---------------------------------------------------------VNHVNDTWGLKVRQSLWFHLSCLTFGQHTVQEFLVSFGVWIRTPAPYRPPNAPILSTLPEHTVIRR--RGGARASRSPRRRTPSP------------------------------RRRRSQSPRRRRSQS--PS-ANC
>M11082_OHVCGB_Woodchuck_hepatitis_virus_2,_complete_genome
--------------------------------------------M------------D----IDPYKEFGSSYQLLNFLPLDFFPDLNALVDTATALYEEELTGREHCSPHHTAIRQALV---CWDELT-KLIAWMS---SNITSEQVRTI---I---------------------------------------------------------VNHVNDTWGLKVRQSLWFHLSCLTFGQHTVQEFLVSFVVWIRTPAPYRPPNAPILSTLPEHTVI-R--RGGARASRSPRRRTPSP------------------------------RRRRSQSPRRRRSQS--PS-ANC
>M19183_OHVCGC_Woodchuck_hepatitis_virus_(WHV),_complete_genome,_clone_WHV_59
--------------------------------------------M------------D----IDPYKEFGSSYQLLNFLPLDFFPDLNALVDTATALYEEELTGREHCSPHHTAIRQALV---CWDELT-KLIAWMS---SNITSEQVRTI---I---------------------------------------------------------VNHVNDTWGLKVRQSLWFHLSCLTFGQHTVQEFLVSFGVWIRTPAPYRPPNAPILSTLPEHTVIRR--RGGARASRSPRRRTPSP------------------------------RRRRSQSPRRRRSQS--PS-ANC
>J02442_OHVCGA_Woodchuck_hepatitis_virus,_complete_genome
--------------------------------------------M------------D----IDPYKEFGSSYQLLNFLPLDFFPDLNALVDTATALYEEELTGREHCSPHHTAIRQALV---CWDELT-KLIAWMS---SNITSEQVRTI---I---------------------------------------------------------VNHVNDTWGLKVRQSLWFHLSCLTFGQHTVQEFLVSFGVWIRTPAPYRPPNAPILSTLPEHTVIRR--RGGARASRSPRRRTPSP------------------------------RRRRSQSPRRRRSQS--PS-ANC
>AY334077_Woodchuck_hepatitis_B_virus_from_spleen,_complete_genome
--------------------------------------------M------------D----IDPYKEFGSSYQLLNFLPLDFFPDLNALVDTATALYEEELTGREHCSPHHTTIRQALV---CWDELT-KLIAWMS---SNITSEQVRTI---I---------------------------------------------------------VNYVNDTWGLKVRQSLWFHLSCLTFGQHTVQEFLVSFGVWIRTPAPYRPPNAPILSTLPEHTVIRR--RGGARASRSPRRRTPSP------------------------------RRRRSQSPRRRRSQS--PS-ANC
>AY334076_Woodchuck_hepatitis_B_virus_from_liver,_complete_genome
--------------------------------------------M------------D----IDPYKEFGSSYQLLNFLPLDFFPDLNALVDTATALYEEELTGREHCSPHHTTIRQALV---CWDELT-KLIAWMS---SNITSEQVRTI---I---------------------------------------------------------VNYVNDTWGLKVRQSLWFHLSCLTFGQHTVQEFLVSFGVWIRTPAPYRPPNAPILSTLPEHTVIRR--RGGARASRSPRRRTPSP------------------------------RRRRSQSPRRRRSQS--PS-ANC
>AY334075_Woodchuck_hepatitis_B_virus_from_sera,_complete_genome
--------------------------------------------M------------D----IDPYKEFGSSYQLLNFLPLDFFPDLNALVDTATALYEEELTGREHCSPHHTTIRQALV---CWDELT-KLIAWMS---SNITSEQVRTI---I---------------------------------------------------------VNYVNDTWGLKVRQSLWFHLSCLTFGQHTVQEFLVSFGVWIRTPAPYRPPNAPILSTLPEHTVIRR--RGGARASRSPRRRTPSP------------------------------RRRRSQSPRRRRSQS--PS-ANC
>AY628100_Woodchuck_hepatitis_B_virus_clone_2_isolation-source_spleen,_complete_genome
--------------------------------------------M------------D----IDPYKEFGSSYQLLNFLPLDFFPDLNALVDTATALYEEELTGREHCSPHHTAIRQALV---CWDELT-KLIAWMS---SNITSEQVRTI---I---------------------------------------------------------VNHVNDTWGLKVRQSLWFHLSCLTFGQHTVQEFLVSFGVWIRTPAPYRPPNAPILSTLPEHTVIRR--RGGARASRSPRRRTPSP------------------------------RRRRSQSPRRRRSQS--PS-ANC
>AY628096_Woodchuck_hepatitis_virus_clone_2,_complete_genome
--------------------------------------------M------------D----IDPYKEFGSSYQLLNFLPLDFFPDLNALVDTATALYEEELTGREHCSPHHTAIRQALV---CWDELT-KLIAWMS---SNITSEQVRTI---I---------------------------------------------------------VNHVNDTWGLKVRQSLWFHLSCLTFGQHTVQEFLVSFGVWIRTPAPYRPPNAPILSTLPEHTVIRR--RGGARASRSPRRRTPSP------------------------------RRRRSQSPRRRRSQS--PS-ANC
>AY628099_Woodchuck_hepatitis_B_virus_clone_1_isolation-source_spleen,_complete_genome
--------------------------------------------M------------D----IDPYKEFGSSYQLLNFLPLDFFPDLNALVDTATALYEEELTGREHCSPHHTAIRQALV---CWDELT-KLIAWMS---SNITSEQVRTI---I---------------------------------------------------------VNHVNDTWGLKVRQSLWFHLSCLTFGQHTVQEFLVSFGVWIRTPAPYRPPNAPILSTLPEHTVIRR--RGGARASRSPRRRTPSP------------------------------RRRRSQSPRRRRSQS--PS-ANC
>AY628097_Woodchuck_hepatitis_B_virus_clone_1_isolation-source_liver,_complete_genome
--------------------------------------------M------------D----IDPYKEFGSSYQLLNFLPLDFFPDLNALVDTATALYEEELTGREHCSPHHTAIRQALV---CWDELT-KLIAWMS---SNITSEQVRTI---I---------------------------------------------------------VNHVNDTWGLKVRQSLWFHLSCLTFGQHTVQEFLVSFGVWIRTPAPYRPPNAPILSTLPEHTVIRR--RGGARASRSPRRRTPSP------------------------------RRRRSQSPRRRRSQS--PS-ANC
>AY628098_Woodchuck_hepatitis_B_virus_clone_2_isolation-source_liver,_complete_genome
--------------------------------------------M------------D----IDPYKEFGSSYQLLNFLPLDFFPDLNALVDTATALYEEELTGREHCSPHHTAIRQALV---CWDELT-KLIAWMS---SNITSEQVRTI---I---------------------------------------------------------VNHVNDTWGLKVRQSLWFHLSCLTFGQHTVQEFLVSFGVWIRTPAPYRPPNAPILSTLPEHTVIRR--RGGARASRSPRRRTPSP------------------------------RRRRSQSPRRRRSQS--PS-ANC
>AY628095_Woodchuck_hepatitis_virus_clone_1,_complete_genome
--------------------------------------------M------------D----IDPYKEFGSSYQLLNFLPLDFFPDLNALVDTATALYEEELTGREHCSPHHTAIRQALV---CWDELT-KLIAWMS---SNITSEQVRTI---I---------------------------------------------------------VNHVNDTWGLKVRQSLWFHLSCLTFGQHTVQEFLVSFGVWIRTPAPYRPPNAPILSTLPEHTVIRR--RGGARASRSPRRRTPSP------------------------------RRRRSQSPRRRRSQS--PS-ANC
>GU734791_Woodchuck_hepatitis_virus_isolate_WHV.tm4,_complete_genome
--------------------------------------------M------------D----IDPYKEFGSSYQLLNFLPLDFFPDLNALVDTATALYEEELTGREHCSPHHTTIRQALV---CWDELT-KLIAWMS---SNITSEQVRTI---I---------------------------------------------------------VNYVNDTWGLKVRQSLWFHLSCLTFGQHTVQEFLVSFGVWIRTPAPYRPPNAPILSTLPEHTVIRR--RGGARASRSPRRRTPSP------------------------------RRRRSQSPRRRRSQS--PS-ANC
>M90520_OHVSURCOR_Woodchuck_hepatitis_virus_polymerase_protein_3'_end,_surface_protein_complete_cds,_x_protein_complete_cds,_core_protein_complete_cds,_polymerase_protein_5'_end
--------------------------------------------M------------D----IDPYKEFGSSYQLLNFLPLDFFPDLNALVDTATALYEEELTGREHCSPHHTAIRQALV---CWDELT-KLIAWMS---SNITSEQVRTI---I---------------------------------------------------------VNHVNDTWGLKVRQSLWFHLSCLTFGQHTVQEFLVSFGVWIRTPAPYRPPNAPILSTLPEHTVIRR--RGGARASRSPRRRTPSP------------------------------RRRRSQSPRRRRSQS--PS-TNC
>DIRS1_Dictyostelium_discoideum
----------------------------------------------------------------------------------------------------------------KDTPKMFDE--TETERVRKLAKSIR------KNNEAKQSLLK-----------------------------------------------------------LNYHSKSNV--KKLVNSS-----------------------------------------------------------------------------------------------------------------------
>HERV1_Homo_sapiens_pol
----------------------------------------------------------------------------------------------------------------SEVHQKPDE--SPSEFYERLCEAYRLYTPFDPEAAGNQCMVNA---------------------------------------------------------AFVSQAQNDI--KRKLQKL-----------------------------------------------------------------------------------------------------------------------
>MDG4_Gypsy_Drosophila_melanogaster_DQ887186
----------------------------------------------------------------------------------------------------------------LLNAEVRAD--ALHAFISGLKKALR---AVVFPAQPKDLPSAL---------------------------------------------------------ALAREAEASI--ERSMFAN-----------------------------------------------------------------------------------------------------------------------
>HIV1_Homo_sapiens_K03455
----------------------------------------------------------------------------------------------------------------LDIRQGPKE--PFRDYVDRFYKTLR---AEQASQEVKNWMTET---------------------------------------------------------LLVQNANPDC--KTILKAL-----------------------------------------------------------------------------------------------------------------------
>RSV_Gallus_gallus_AB764102
----------------------------------------------------------------------------------------------------------------ADITQGPSE--SFVDFANRLIKAVE---GSDLPPSARAPVIID---------------------------------------------------------CFRQKSQPDI--QQLIRAA-----------------------------------------------------------------------------------------------------------------------
>Mo-MuLV_Mus_musculus_J02255
----------------------------------------------------------------------------------------------------------------KGITQGPNE--SPSAFLERLKEAYRRYTPYDPEDPGQETNVSM---------------------------------------------------------SFIWQSAPDI--GRKLERL-----------------------------------------------------------------------------------------------------------------------
>STLV_Pan_paniscus_Y14570
----------------------------------------------------------------------------------------------------------------AAILQGLEE--PYCAFVERLNVALD---NGLPEGTPKEPILRS---------------------------------------------------------LAYSNANKDC--QKLLQAR-----------------------------------------------------------------------------------------------------------------------


Note: The following eSNHBV sequence was added to this alignment for the analyss depicted in Figure S4.

>eSNHBV2
-----------------------------------------------------------------------------------------------------------------------------------------------------------------------------------------------------------------------------------LWLHVKMIVWDEQPVLEYITKLREWLGTPAKYKGQNVPLIEEVFAPIRSPSVSEGN-------------------------------------------------------------------
